# Supplementary material for: Dissecting the enhancer gene regulatory network in early Drosophila spermatogenesis
Source: Nat Commun. 2025 Jul 23;16:6766. doi: 10.1038/s41467-025-62046-9 (PMC12284225; doi:10.1038/s41467-025-62046-9)
Supplement: Supplementary file 3 — Supplementary Data 1 [file 41467_2025_62046_MOESM3_ESM.xlsx]

## Sheet: Supplementary Data 1
Supplementary Data 1 - All barcodes of the testis multiome that pass the thresholds as specified in the Methods.
AAACAGCCAGTTAAAG-1_sample1
AAACCGAAGTGTTGTA-1_sample1
AAACCGCGTCCTTAGT-1_sample1
AAACCGGCAAACCTTG-1_sample1
AAACCGGCAATCGCAC-1_sample1
AAACGCGCAAGCCAGA-1_sample1
AAACGCGCAATTATGC-1_sample1
AAACGGATCATTAGTG-1_sample1
AAACGGATCCTTGAGG-1_sample1
AAAGCCCGTCAGGCCA-1_sample1
AAAGCCCGTTACCGGG-1_sample1
AAAGCCCGTTACGCAA-1_sample1
AAAGCCGCACCTCACC-1_sample1
AAAGCTTGTAAAGCGG-1_sample1
AAAGCTTGTCATAGAT-1_sample1
AAAGGACGTAGCCTAA-1_sample1
AAAGGCTCAAACATAG-1_sample1
AAAGGCTCATAGACTT-1_sample1
AAATGGCCACGTGCTG-1_sample1
AAATGGCCATACCCGG-1_sample1
AACAAAGGTTGGTGAC-1_sample1
AACAAAGGTTTCCACG-1_sample1
AACAGATAGGACTAAG-1_sample1
AACAGATAGGCCTAAT-1_sample1
AACAGATAGTTAGCTA-1_sample1
AACAGCAAGTGAGCAA-1_sample1
AACAGGATCAATCATG-1_sample1
AACATAGCAGTCTATG-1_sample1
AACATCATCCCGCCTA-1_sample1
AACATTGTCAAACCGT-1_sample1
AACATTGTCTGTTCAT-1_sample1
AACCCGCAGTCAGTAC-1_sample1
AACCGCTCAACTAGAA-1_sample1
AACCGCTCAGTCTATG-1_sample1
AACCGGCTCACTTCAT-1_sample1
AACCTAATCCTCATGC-1_sample1
AACCTAATCTAATTGG-1_sample1
AACCTCACATGCATAT-1_sample1
AACCTCCTCTTACTCG-1_sample1
AACCTTAAGAGGCTAA-1_sample1
AACCTTAAGGCCTGGT-1_sample1
AACCTTAAGGGCCACT-1_sample1
AACCTTGCAATACTGT-1_sample1
AACGCTAGTACTGATG-1_sample1
AACGCTAGTTAACGGC-1_sample1
AACGGTAAGAATCTCA-1_sample1
AACGGTAAGCGGCTGT-1_sample1
AACGGTAAGTAAACCC-1_sample1
AACTAGCTCGTTAGTA-1_sample1
AACTAGTGTCAGGAAG-1_sample1
AACTCACAGTTAGTGC-1_sample1
AACTGTTCAGTAAAGC-1_sample1
AAGAACAGTCATGCAA-1_sample1
AAGACATAGCATTTCT-1_sample1
AAGACATAGCGCTAAT-1_sample1
AAGACATAGTCCTTCA-1_sample1
AAGCAAGTCGTTTCCA-1_sample1
AAGCATGAGTTTAACG-1_sample1
AAGCCACGTCGTAATG-1_sample1
AAGCCTCCAATTGCGC-1_sample1
AAGCCTCCACGCAACT-1_sample1
AAGCCTGTCATTAGCA-1_sample1
AAGCCTGTCCCTGTTA-1_sample1
AAGCCTTAGCCTCTGT-1_sample1
AAGCGAATCTGTGCCT-1_sample1
AAGCGCTGTTACTTCA-1_sample1
AAGCGGGTCACCTGCT-1_sample1
AAGCGTTTCTCACATT-1_sample1
AAGCTATGTAAGCTTG-1_sample1
AAGCTATGTTGGCGTG-1_sample1
AAGCTCCCAGGCTTGT-1_sample1
AAGCTCCCATTGGGAG-1_sample1
AAGGAAGCAAGCTAAA-1_sample1
AAGGATCCACGGTACT-1_sample1
AAGGATGTCCCGTTAC-1_sample1
AAGGATTAGCAGGTGG-1_sample1
AAGGCCCTCCGTTAAA-1_sample1
AAGGTATAGCCTGACA-1_sample1
AAGGTCAAGCCTGTGA-1_sample1
AAGGTCAAGGGCTTTG-1_sample1
AAGGTGCAGTCACTCC-1_sample1
AAGTCTATCCCTCAAC-1_sample1
AAGTGCAAGTTAGCCG-1_sample1
AAGTTACGTAAATTGC-1_sample1
AAGTTACGTATGTGGC-1_sample1
AAGTTAGCAGGACCTT-1_sample1
AAGTTAGCATAGCGAG-1_sample1
AAGTTTGTCCGCAAGC-1_sample1
AAGTTTGTCCTAGTCC-1_sample1
AAGTTTGTCGTTAGTA-1_sample1
AATACCGGTACCGGAT-1_sample1
AATAGAGGTTTACGTC-1_sample1
AATAGCTGTACCAGGT-1_sample1
AATATCCCAGGCTGTT-1_sample1
AATCAGGAGCTGTCAG-1_sample1
AATCATGTCAGGATGA-1_sample1
AATCCATCATAGCAGG-1_sample1
AATCCCTGTCATCAAG-1_sample1
AATCCCTGTTGTGACA-1_sample1
AATCCGTAGGCGCATC-1_sample1
AATCCTAAGTCGCTAG-1_sample1
AATCGCCCAACCTAAT-1_sample1
AATCGCCCAACCTGGT-1_sample1
AATCGCCCACTGGCCA-1_sample1
AATCGCCCATGGCCCA-1_sample1
AATCTCAAGGTCCGTA-1_sample1
AATCTCAAGGTGAAGC-1_sample1
AATCTTGAGAGAGCCG-1_sample1
AATGAAGGTGTTGTGA-1_sample1
AATGCATGTGCTTTAC-1_sample1
AATGCATGTTGCCTCA-1_sample1
AATGCGCGTCTAGCTT-1_sample1
AATGGCGCACATACTG-1_sample1
AATTACCCAGGAACCA-1_sample1
AATTACCCATTGTGCA-1_sample1
AATTAGCGTGACATGC-1_sample1
AATTGCCAGTAGCCAT-1_sample1
AATTGCTCAACAGCCT-1_sample1
AATTGGACAATGCGCT-1_sample1
AATTGGACAGTTGCGT-1_sample1
AATTGGACATAGCGGA-1_sample1
AATTGGGAGCTGAGGG-1_sample1
AATTGTGTCATGCAAC-1_sample1
AATTGTGTCATTAGCA-1_sample1
AATTGTGTCATTGTTC-1_sample1
AATTTCCTCTATCGCC-1_sample1
AATTTGCCATCACAGC-1_sample1
AATTTGCCATTAAACC-1_sample1
ACAAACTGTCCGGTTC-1_sample1
ACAAACTGTGGTTCTT-1_sample1
ACAAACTGTTACAAAC-1_sample1
ACAACAACACCTGGTG-1_sample1
ACAACACTCGGCCAGT-1_sample1
ACAACACTCTTTGACT-1_sample1
ACAACAGAGCACAGGG-1_sample1
ACAACAGAGCTCCCTG-1_sample1
ACAACAGAGGAACGCG-1_sample1
ACAACATGTTGGTTCT-1_sample1
ACACCTTGTGTCACGG-1_sample1
ACACGGACAACGTGCT-1_sample1
ACACTAGGTAGCTGCG-1_sample1
ACACTTGCAGGCTAAG-1_sample1
ACAGCCGGTAATAACC-1_sample1
ACAGCCGGTCCTAATC-1_sample1
ACAGGAATCAGGAAGC-1_sample1
ACAGGATCAATCTCTC-1_sample1
ACAGGATCAGCACGAA-1_sample1
ACAGGATCATCATGTG-1_sample1
ACAGGCTGTACTTCAC-1_sample1
ACAGGCTGTCGTAATG-1_sample1
ACAGGTAAGCAAGACA-1_sample1
ACAGTATGTAGGTTAT-1_sample1
ACAGTATGTCATCCTG-1_sample1
ACAGTATGTTAGACCA-1_sample1
ACAGTATGTTGCTTCG-1_sample1
ACATAGCTCAGCAAAG-1_sample1
ACATAGCTCCTCAGCT-1_sample1
ACATAGCTCCTTCGTA-1_sample1
ACATCAATCGCCTGTT-1_sample1
ACATTGCAGCACAGGG-1_sample1
ACATTGCAGCACGATT-1_sample1
ACATTGCAGGACCTGC-1_sample1
ACATTGCAGTTATCTC-1_sample1
ACCAAACTCCGCCAAA-1_sample1
ACCAAGTTCACTTCAT-1_sample1
ACCAATATCGCAATCG-1_sample1
ACCACACCAGGCTAAG-1_sample1
ACCAGCTCACAACAAA-1_sample1
ACCAGGCTCCTTCGTA-1_sample1
ACCAGGCTCTGCAACG-1_sample1
ACCAGGGAGTCGCAAT-1_sample1
ACCATAATCTCGCCTG-1_sample1
ACCATTAAGGAACACA-1_sample1
ACCCAACCAAGCTTAT-1_sample1
ACCCAACCACCGGCTA-1_sample1
ACCCGCTGTAAGTCGC-1_sample1
ACCCGCTGTGGATTAT-1_sample1
ACCCGCTGTTAAGCGC-1_sample1
ACCCGCTGTTAAGTGT-1_sample1
ACCCTCCCAATAATGG-1_sample1
ACCCTGTTCCTAATTC-1_sample1
ACCGAAGCAAAGCTCC-1_sample1
ACCGAAGCACAAAGCG-1_sample1
ACCGAAGCACTTGTTC-1_sample1
ACCGCAATCCTGATGG-1_sample1
ACCGCAATCTCATCAT-1_sample1
ACCGCAATCTGGCATG-1_sample1
ACCGGCTAGCTCCTTA-1_sample1
ACCGGCTAGGACCGCT-1_sample1
ACCGGTTCAACAGCCT-1_sample1
ACCTAAATCTTAGCGG-1_sample1
ACCTAAGGTAATCCCT-1_sample1
ACCTAAGGTTAGGTGC-1_sample1
ACCTACCTCGGTTTGG-1_sample1
ACCTCACTCAATACGC-1_sample1
ACCTCACTCATGACCG-1_sample1
ACCTGGATCGTTACAA-1_sample1
ACCTGTTGTGCTAGAC-1_sample1
ACCTTCCAGACAGGCG-1_sample1
ACCTTCCAGCTCGCTT-1_sample1
ACCTTGCTCAATGTGC-1_sample1
ACGAACAAGACAAACG-1_sample1
ACGAACAAGCGTGCAC-1_sample1
ACGAACAAGTCAGTAC-1_sample1
ACGAACAAGTGACCTG-1_sample1
ACGAAGTCAAACAACA-1_sample1
ACGACAAAGCCTAACG-1_sample1
ACGACAAAGCTATGAC-1_sample1
ACGACTTAGGTCTTGG-1_sample1
ACGACTTAGTTCCTCA-1_sample1
ACGCAAGCAACTCGCG-1_sample1
ACGCAAGCAATAACCT-1_sample1
ACGCAAGCAATAATGG-1_sample1
ACGCAAGCACCTGCCT-1_sample1
ACGCCACAGGGCCATC-1_sample1
ACGCCACAGTCAATTG-1_sample1
ACGCCTAAGGGCTTAT-1_sample1
ACGCCTTTCCAAGTGT-1_sample1
ACGCCTTTCCTTCAAT-1_sample1
ACGCCTTTCGTTCACC-1_sample1
ACGGTTAGTTGTCCAT-1_sample1
ACGGTTTAGCCATCAG-1_sample1
ACGTACCCATCGTTCT-1_sample1
ACGTCAAGTGATCAGC-1_sample1
ACGTCCAAGGCATTGT-1_sample1
ACGTCCAAGTCAATCA-1_sample1
ACGTCCTTCGATTCTT-1_sample1
ACGTTACAGCCAAATC-1_sample1
ACTAACCAGAATCTCA-1_sample1
ACTAACCAGCCAGTAT-1_sample1
ACTAACCAGGGTGAAC-1_sample1
ACTAACGGTTGTGATG-1_sample1
ACTAATCCAGTTTGGC-1_sample1
ACTAATCCATGACTAT-1_sample1
ACTAGGCGTTAGCCAA-1_sample1
ACTCACCTCACAAGCT-1_sample1
ACTCACCTCCTCACTA-1_sample1
ACTCACCTCGGTCATG-1_sample1
ACTCACCTCTAAGGTC-1_sample1
ACTCACCTCTGGCTTC-1_sample1
ACTCACTGTAGGTGTC-1_sample1
ACTCAGTAGGTCCAAT-1_sample1
ACTCCTCAGCGTGCGT-1_sample1
ACTCCTCAGCTTTGGG-1_sample1
ACTCCTCAGGCTCATG-1_sample1
ACTCGCGCAGCTCAAC-1_sample1
ACTCGCTTCAAAGGCA-1_sample1
ACTCGCTTCCCTCTAA-1_sample1
ACTCGCTTCCTGATTT-1_sample1
ACTCGCTTCGTTATAG-1_sample1
ACTGAAACAACACCTA-1_sample1
ACTGAAACAGCTCAAC-1_sample1
ACTGAATGTCTCACTG-1_sample1
ACTTACTTCCTTAGTT-1_sample1
ACTTAGGGTTCCGCAC-1_sample1
ACTTAGTCATTGCGTA-1_sample1
ACTTATCTCAATGTCA-1_sample1
ACTTATCTCATTGACA-1_sample1
ACTTATCTCGTCCTTA-1_sample1
ACTTATCTCTGGCATG-1_sample1
ACTTCGCTCCCTGACT-1_sample1
ACTTCGCTCGCTAGAT-1_sample1
ACTTGCACATTCAGCA-1_sample1
ACTTGTAAGTCCTTTG-1_sample1
ACTTGTCGTAATCGCA-1_sample1
ACTTGTCGTTGACTTC-1_sample1
ACTTTGTTCAGGTTTA-1_sample1
ACTTTGTTCCCATAGG-1_sample1
AGAAACCCAGACAAAC-1_sample1
AGAAACCCATACCCGG-1_sample1
AGAAACTAGCTCATAA-1_sample1
AGAAAGGCAGAACCGA-1_sample1
AGAAAGGCAGCTACGT-1_sample1
AGAACCAAGCGCCTAA-1_sample1
AGAACCAAGGTCGATT-1_sample1
AGAACCGCACCCACCT-1_sample1
AGAATCGAGTAAAGGT-1_sample1
AGAATCGAGTATCGCG-1_sample1
AGAATCTGTACTGAAT-1_sample1
AGAATCTGTTAATGCG-1_sample1
AGAATCTGTTGTCCAT-1_sample1
AGACACGCAAGGTCCT-1_sample1
AGACACGCATGATTGT-1_sample1
AGACACGCATGTTTGG-1_sample1
AGACCCGGTACTTAGG-1_sample1
AGACTATGTTATCCTA-1_sample1
AGACTATGTTGTTGTC-1_sample1
AGAGAAGCATCAGTAT-1_sample1
AGAGAGGAGTTTGCGG-1_sample1
AGAGATTAGGAGGTTA-1_sample1
AGAGATTAGGTAACGA-1_sample1
AGAGGAACAATGAAGC-1_sample1
AGAGGATGTTGTCATC-1_sample1
AGATGAAGTCGCATAA-1_sample1
AGATGCTTCAAGGACA-1_sample1
AGATGCTTCCAAACAC-1_sample1
AGCAAATAGAGGCTAA-1_sample1
AGCAAATAGTTACTTC-1_sample1
AGCAAATAGTTGCGTG-1_sample1
AGCAACAAGAAGGTGC-1_sample1
AGCAATACACAGGAAT-1_sample1
AGCACAGCAAAGGCCA-1_sample1
AGCACAGCACGCAACT-1_sample1
AGCACAGCAGAAATGC-1_sample1
AGCACTTAGGAGTAAT-1_sample1
AGCAGGTAGGCGCACT-1_sample1
AGCAGGTAGTTACTTC-1_sample1
AGCATCCCAATTAGGA-1_sample1
AGCATCCCAGAGAGCC-1_sample1
AGCATCCCAGGTTTGC-1_sample1
AGCATTTCAGCTTAAT-1_sample1
AGCCAGTGTAGCTAGC-1_sample1
AGCCAGTGTCATAACG-1_sample1
AGCCTCCGTAACCAGC-1_sample1
AGCCTCCGTATTTGGG-1_sample1
AGCCTCCGTGTCACGG-1_sample1
AGCGATTTCACTAAGC-1_sample1
AGCGATTTCGGCCAGT-1_sample1
AGCGCCTAGCGATAAG-1_sample1
AGCGCCTAGGGTCTAT-1_sample1
AGCGGATAGGCGCACT-1_sample1
AGCTAAACAGCTCATA-1_sample1
AGCTAAACAGGCTGTT-1_sample1
AGCTAACTCGGTCAGC-1_sample1
AGCTACGTCTTGTCCA-1_sample1
AGCTAGTTCATAAGCC-1_sample1
AGCTAGTTCGTTACTT-1_sample1
AGCTCATAGATTGAGG-1_sample1
AGCTCATAGTCTATGA-1_sample1
AGCTCATAGTTGGCCA-1_sample1
AGCTGCTCAAGTGTTT-1_sample1
AGCTGCTCAGTTTGTG-1_sample1
AGCTTAATCACCAATA-1_sample1
AGCTTAATCGTGCCTT-1_sample1
AGCTTAATCTCACTAT-1_sample1
AGCTTCCTCCAAATCA-1_sample1
AGCTTGGTCTTTAAGG-1_sample1
AGCTTTAAGGTTTACA-1_sample1
AGGAACCAGTCTTGAA-1_sample1
AGGACGTAGGGATGAC-1_sample1
AGGACGTAGGGCTTTG-1_sample1
AGGACGTAGTCCTTCA-1_sample1
AGGACTAAGAGCCGGA-1_sample1
AGGACTAAGGCATTGT-1_sample1
AGGACTAAGTGAACCT-1_sample1
AGGAGCTAGCATTAGC-1_sample1
AGGAGCTAGGAACGGT-1_sample1
AGGATCCGTATTGTCC-1_sample1
AGGATGCAGCATGTCG-1_sample1
AGGATGCAGGACTAAG-1_sample1
AGGCAGGTCCAATAGC-1_sample1
AGGCAGGTCGATAACC-1_sample1
AGGCCCAGTGGTTCTT-1_sample1
AGGCGGATCCAATAGC-1_sample1
AGGCGGATCCAGGAAA-1_sample1
AGGCGGATCGTAATCA-1_sample1
AGGCTAAAGCAGGTGG-1_sample1
AGGCTAAAGGTGCGGA-1_sample1
AGGCTAGCACCACAAC-1_sample1
AGGGCCTTCCGCACAA-1_sample1
AGGGCTACAATCATGT-1_sample1
AGGGCTACAATCCTAG-1_sample1
AGGGCTACAGTATGTT-1_sample1
AGGTAACCATTGTTGG-1_sample1
AGGTACGCATAATGTC-1_sample1
AGGTATTGTCTCAGCC-1_sample1
AGGTATTGTGGACATC-1_sample1
AGGTATTGTTGCAATG-1_sample1
AGGTATTGTTGTTGCT-1_sample1
AGGTCAAAGGCCATCA-1_sample1
AGGTCAAAGTTATCTC-1_sample1
AGGTGAATCTGGCATG-1_sample1
AGGTGAGGTCTTACTA-1_sample1
AGGTGAGGTTAGAGCC-1_sample1
AGGTTAACATCCAGGT-1_sample1
AGGTTAGAGGTCAAAG-1_sample1
AGGTTTATCATAGCCG-1_sample1
AGGTTTATCCAAGTTA-1_sample1
AGGTTTATCCCTGGTT-1_sample1
AGGTTTATCGATTATG-1_sample1
AGGTTTGGTTACTAGG-1_sample1
AGTAACACAATAATGG-1_sample1
AGTAACCTCTCAATTC-1_sample1
AGTAACCTCTTAGGAC-1_sample1
AGTAACGAGCACTAAC-1_sample1
AGTAACGAGCGGGCAA-1_sample1
AGTAATGCAACTGGGA-1_sample1
AGTAATGCATCATGGC-1_sample1
AGTAATGCATTATCCC-1_sample1
AGTAGGATCATTATGG-1_sample1
AGTCAATGTCTAACCT-1_sample1
AGTCAGGCAGGCGATA-1_sample1
AGTCCTTGTGCTAGCG-1_sample1
AGTCCTTGTTAGTGAT-1_sample1
AGTCTTGCAATGCGCT-1_sample1
AGTGAGTCAAGCGAGC-1_sample1
AGTGAGTCACAGACTC-1_sample1
AGTGATGAGTCTGGGC-1_sample1
AGTGCACGTCATCCTG-1_sample1
AGTGCACGTTGTTGTC-1_sample1
AGTGCCGGTGGTTCTT-1_sample1
AGTGCGGAGCCGGTAC-1_sample1
AGTGGACAGCTGGCTA-1_sample1
AGTGGACAGTTAGAGG-1_sample1
AGTGTGGCACACAATT-1_sample1
AGTGTGGCATTGTGGC-1_sample1
AGTTACTCAAATGCCC-1_sample1
AGTTACTCAATGAAGC-1_sample1
AGTTACTCACCACAAC-1_sample1
AGTTACTCAGAGGGAG-1_sample1
AGTTACTCATGAAGTA-1_sample1
AGTTATGTCGTTTCCA-1_sample1
AGTTGCAGTGGAAACG-1_sample1
AGTTGCAGTTACAACG-1_sample1
AGTTGCGTCTACCTAT-1_sample1
AGTTGGCGTCATAGAT-1_sample1
AGTTGTCAGTGAAGTG-1_sample1
AGTTTGATCACTAAGC-1_sample1
AGTTTGCAGTGCACGC-1_sample1
ATAAGTCGTTCACCCA-1_sample1
ATAAGTCGTTGTAACG-1_sample1
ATACCTGCACCGTTCC-1_sample1
ATAGATGCAACTAGGG-1_sample1
ATAGATGCATGACTAT-1_sample1
ATATAGGCAATGCCCG-1_sample1
ATATAGGCACCTGCCT-1_sample1
ATATAGGCATTTAAGC-1_sample1
ATATGCTCAAGCTTTG-1_sample1
ATATGCTCAGCTCAAC-1_sample1
ATATGCTCATAGCAGG-1_sample1
ATATGGTGTATGTGGC-1_sample1
ATATGGTGTTATGTGG-1_sample1
ATATGTCCATAAGGAC-1_sample1
ATCAAGACAAACCCTA-1_sample1
ATCAATCCAACCCTCC-1_sample1
ATCAATCCACATACTG-1_sample1
ATCACAATCGGCTAGC-1_sample1
ATCACACAGGTGCTGC-1_sample1
ATCACCCTCAGGTTTA-1_sample1
ATCACCCTCCCAGTAG-1_sample1
ATCACCCTCCGCCAAA-1_sample1
ATCACCCTCGTTATCT-1_sample1
ATCACTAAGCTTTGTT-1_sample1
ATCAGGTTCATTGACA-1_sample1
ATCATCAAGGAGGCAT-1_sample1
ATCATGTCACAACAGG-1_sample1
ATCATGTCACCTGTAA-1_sample1
ATCATGTCAGGCTACT-1_sample1
ATCCAACAGAGGAGTC-1_sample1
ATCCAACAGCCAGGTC-1_sample1
ATCCAACAGGTCCAAT-1_sample1
ATCCAACAGTCTCACC-1_sample1
ATCCAACAGTTTGTCT-1_sample1
ATCCACCTCTGCAAGT-1_sample1
ATCCCGCGTACCGGAT-1_sample1
ATCCGTGAGCGCTCAA-1_sample1
ATCCTCATCCCATAAA-1_sample1
ATCCTCATCGAAGCGG-1_sample1
ATCCTCATCTAAGTGC-1_sample1
ATCCTGACACCTCGCT-1_sample1
ATCGAGGCAACCTGGT-1_sample1
ATCGCCCGTACCAGGT-1_sample1
ATCGCCCGTTGTCCAT-1_sample1
ATCGCTTGTAATAGCT-1_sample1
ATCTATGAGACTTACA-1_sample1
ATGAAGCCAATAACCT-1_sample1
ATGAAGCCATGAGTTT-1_sample1
ATGAAGCCATTGGGAG-1_sample1
ATGAAGTAGGTTAGAG-1_sample1
ATGAATGCAACCGCCA-1_sample1
ATGAATGCATACTCCT-1_sample1
ATGACTCAGAACCTGT-1_sample1
ATGAGCCGTCCCGGAA-1_sample1
ATGATGACAGGTTACC-1_sample1
ATGATGGAGCAGCTCA-1_sample1
ATGCAGGCACCTCGCT-1_sample1
ATGCAGGCATCCAGGT-1_sample1
ATGCATTCACACCAAC-1_sample1
ATGCCTGAGAGGGACT-1_sample1
ATGCCTGAGGAGCAAC-1_sample1
ATGCCTGAGTTCCCAC-1_sample1
ATGCTTAAGGACAATG-1_sample1
ATGGCCCAGCAGGCCT-1_sample1
ATGGCCCAGCGGCTGT-1_sample1
ATGGCCCAGGTAGCTT-1_sample1
ATGGCCGGTGCTCACC-1_sample1
ATGGCTAGTGACATAT-1_sample1
ATGGCTTAGACACTTA-1_sample1
ATGGTCTAGTAATCCA-1_sample1
ATGGTGCGTACAATGT-1_sample1
ATGTAACGTAGGTTGC-1_sample1
ATGTAACGTCATAGAT-1_sample1
ATGTAACGTGATTACG-1_sample1
ATGTCCACAGCACCAT-1_sample1
ATGTCCACAGGACCTT-1_sample1
ATGTCCACATCAGCAC-1_sample1
ATGTTCAAGGGACCTC-1_sample1
ATGTTGTCAATAATCC-1_sample1
ATGTTGTCAGCTAACC-1_sample1
ATGTTTGAGCGCCTTT-1_sample1
ATGTTTGAGGCGCATC-1_sample1
ATGTTTGAGTTTGTCT-1_sample1
ATTAACCCATGTTGCA-1_sample1
ATTACCCGTTCCGCAC-1_sample1
ATTACGTCAAATGCCC-1_sample1
ATTACGTCACCAGGTT-1_sample1
ATTACGTCACTTCATC-1_sample1
ATTACGTCAGCTAACC-1_sample1
ATTACGTCAGTTATGT-1_sample1
ATTAGCTCAACTAGCC-1_sample1
ATTAGGTGTGCGCATG-1_sample1
ATTAGTCCAATAATCC-1_sample1
ATTATCCTCAGCATTA-1_sample1
ATTATGGTCTCTAGCC-1_sample1
ATTCAACCATTCAGCA-1_sample1
ATTCAACCATTGTGCA-1_sample1
ATTCACTTCATTAGGC-1_sample1
ATTCACTTCCGGCTAA-1_sample1
ATTCATGAGACTCGCA-1_sample1
ATTCATGAGTGCACGC-1_sample1
ATTCCGGAGCCTCTGT-1_sample1
ATTCCTAGTTTGACCT-1_sample1
ATTCCTCCAACTCGCG-1_sample1
ATTCCTCCACATGCTA-1_sample1
ATTCCTCCAGTAGGTG-1_sample1
ATTCGTTTCACAGGAA-1_sample1
ATTCGTTTCATTGCGG-1_sample1
ATTCGTTTCGAGGTGG-1_sample1
ATTCGTTTCGCATTAA-1_sample1
ATTCGTTTCTAAATCG-1_sample1
ATTCGTTTCTAATCAG-1_sample1
ATTCGTTTCTAGCGTG-1_sample1
ATTGAAGCAGATTCAT-1_sample1
ATTGCAGGTGTAATAC-1_sample1
ATTGCTCGTTACAACG-1_sample1
ATTGCTCGTTAGAGCC-1_sample1
ATTGGCTAGACTAAGG-1_sample1
ATTGGCTAGGCATGAA-1_sample1
ATTGGCTAGTTGCCTC-1_sample1
ATTGGTTCACATACTG-1_sample1
ATTGTGATCAATGTCA-1_sample1
ATTGTGATCGCTTCTA-1_sample1
ATTTAGCCAATTAACC-1_sample1
ATTTAGCCAATTATGC-1_sample1
ATTTAGCCATGACTAT-1_sample1
ATTTGCAAGGCAATAG-1_sample1
ATTTGCGCACTAGGTC-1_sample1
ATTTGCGCAGGAACCA-1_sample1
CAAACGCGTACAATGT-1_sample1
CAAACGCGTCCCGGAA-1_sample1
CAAACTGGTACAAAGA-1_sample1
CAAACTGGTACCGTAA-1_sample1
CAAAGCGCAAGGTATA-1_sample1
CAAAGGATCTAGCGAT-1_sample1
CAACAGGCAGGCCAAA-1_sample1
CAACCCGCAGCTTAGC-1_sample1
CAACCCGCATGAAGTA-1_sample1
CAACCCTTCAGTATTG-1_sample1
CAACCCTTCTTTGAGA-1_sample1
CAACTAATCCATAAGC-1_sample1
CAAGAACCAAAGGTAC-1_sample1
CAAGAACCAATACTGT-1_sample1
CAAGAACCAGCATTAT-1_sample1
CAAGACAAGCTGTAAC-1_sample1
CAAGCTAGTATTGGAT-1_sample1
CAAGCTAGTCCTTCTC-1_sample1
CAAGGCCTCAAGTGTC-1_sample1
CAAGGCCTCGCTAGCA-1_sample1
CAAGGCCTCTCAATAG-1_sample1
CAAGGCTGTCATAAGT-1_sample1
CAAGGTTTCATGCATA-1_sample1
CAAGGTTTCCGCTAGA-1_sample1
CAAGGTTTCTATGACA-1_sample1
CAAGTAACACCAAAGG-1_sample1
CAAGTAACATTAGCGC-1_sample1
CAAGTGAAGCAATAGG-1_sample1
CAATAAGCACTCAACA-1_sample1
CAATAGCTCAGCAAAG-1_sample1
CAATAGCTCTCAATTC-1_sample1
CAATATGTCAGCACCA-1_sample1
CAATCCCTCCGGGACT-1_sample1
CAATCCTGTATTACCC-1_sample1
CAATCCTGTTATCCGT-1_sample1
CAATCTAAGGAACACA-1_sample1
CAATGACTCGATAACC-1_sample1
CACAAGCGTTGTCCAT-1_sample1
CACAATATCAAACCTA-1_sample1
CACAATATCCCTGGTT-1_sample1
CACAATATCGCAATCG-1_sample1
CACAGGGAGGAAACTG-1_sample1
CACATAATCGATTTAG-1_sample1
CACATTAAGGACCTCA-1_sample1
CACCAACCAGCTAATT-1_sample1
CACCAACCAGTTTCTC-1_sample1
CACCGGTAGCTACTGG-1_sample1
CACCTCAGTCATGAGC-1_sample1
CACCTGTTCCGCTAGA-1_sample1
CACCTGTTCCTCACAC-1_sample1
CACCTGTTCGCACACA-1_sample1
CACGCAATCCTAAGTA-1_sample1
CACGCTAAGCTGTAAC-1_sample1
CACGCTAAGGGTGGAT-1_sample1
CACGCTAAGGTCTTGG-1_sample1
CACTAGCCAGTAAAGC-1_sample1
CACTGACCACAGCCAT-1_sample1
CAGAATCTCATGCGTG-1_sample1
CAGATTCAGCATGCAT-1_sample1
CAGCAAGCACGTAATT-1_sample1
CAGCAAGCAGGAAGCC-1_sample1
CAGCATGTCAGCAAGA-1_sample1
CAGCATGTCGCATTAA-1_sample1
CAGCATTAGGTAAGGC-1_sample1
CAGCCAATCGCGACAC-1_sample1
CAGCCTTTCACTCGCT-1_sample1
CAGCCTTTCTAAGGTC-1_sample1
CAGCTATAGCATGTTA-1_sample1
CAGCTATAGTAAACCC-1_sample1
CAGCTCAAGAAACTGG-1_sample1
CAGCTCAAGAGAAGGG-1_sample1
CAGCTCAAGCAGCTAT-1_sample1
CAGCTCAAGCCAGTAT-1_sample1
CAGCTCAAGGTGAAGC-1_sample1
CAGCTCAAGTGAGGGT-1_sample1
CAGCTCAAGTTACCGG-1_sample1
CAGGACACACCTGTAA-1_sample1
CAGGACACACTTGTTC-1_sample1
CAGGACACAGGCCATT-1_sample1
CAGGATGCAATTTAGC-1_sample1
CAGGATGCACAATGCC-1_sample1
CAGGATGCAGAGAGCC-1_sample1
CAGGATGCATTAGGTT-1_sample1
CAGGGTGAGGAGTCTT-1_sample1
CAGGTGGAGCACGTTG-1_sample1
CAGGTTAGTCCGTGAG-1_sample1
CAGGTTTAGTTATCCT-1_sample1
CAGTACCCATGTTTGG-1_sample1
CAGTATGGTCCTTAGT-1_sample1
CAGTATGGTGGGAACA-1_sample1
CAGTATGGTTGCGGAT-1_sample1
CAGTATGGTTTGCGCC-1_sample1
CATAACGGTGCACGCA-1_sample1
CATAACGGTTGGCGTG-1_sample1
CATAAGCTCAAACTCA-1_sample1
CATAGACTCCCATAGG-1_sample1
CATAGCTAGGGCTAAA-1_sample1
CATAGTCAGGCCGGAA-1_sample1
CATATCGCAAGGTGCA-1_sample1
CATATCGCACCAGGTT-1_sample1
CATATCGCAGGATGGC-1_sample1
CATCACACAGGTTTGC-1_sample1
CATCAGCCACCGGCTA-1_sample1
CATCAGCCACGCAACT-1_sample1
CATCAGCCATTGCGGT-1_sample1
CATCATAAGTTACCGG-1_sample1
CATCCCAGTCACACCC-1_sample1
CATCCCAGTTACTTCA-1_sample1
CATCCCAGTTAGGATT-1_sample1
CATCCTCAGGAGGCAT-1_sample1
CATCCTCAGGGTCTAT-1_sample1
CATCCTTCAATAATCC-1_sample1
CATCGCTTCAGGTCCA-1_sample1
CATCGCTTCGGCCATA-1_sample1
CATGAGGCATTATGCG-1_sample1
CATGCAAGTAACTACG-1_sample1
CATGCAAGTTGGTTAG-1_sample1
CATGCGGGTCATAACG-1_sample1
CATGCGGGTGCGCATG-1_sample1
CATGCGGGTTTGCGAA-1_sample1
CATGGATTCAATGTCA-1_sample1
CATGGATTCATGGCCA-1_sample1
CATGGATTCCTTAAGA-1_sample1
CATGGCGGTGAACAAA-1_sample1
CATTATCTCATGTCAA-1_sample1
CATTATCTCCTTGCAC-1_sample1
CATTATCTCTCACATT-1_sample1
CATTATGAGGGCCATC-1_sample1
CATTATGAGTTATTCC-1_sample1
CATTCCTCAGTCTAGC-1_sample1
CATTCCTCATGGCCCA-1_sample1
CATTGTAAGCTCAATA-1_sample1
CATTGTGCAAGTCGCT-1_sample1
CATTTGTTCATGCATA-1_sample1
CATTTGTTCCTCGATC-1_sample1
CCAAACCCAATTGAGA-1_sample1
CCAAACTAGAACCTGT-1_sample1
CCAAACTAGCCGGTAC-1_sample1
CCAAATCAGACAAGTG-1_sample1
CCAAATCAGCGATAAG-1_sample1
CCAACCAAGCTCCCTG-1_sample1
CCAACCAAGCTCGCTT-1_sample1
CCAAGGCTCCGCAACA-1_sample1
CCAATATCAAATGCCC-1_sample1
CCACAATAGCCATCAG-1_sample1
CCACAATAGCGCTCAA-1_sample1
CCACAGGGTAGTTACG-1_sample1
CCACATTGTCATAAGT-1_sample1
CCAGACTCAGCTTAGC-1_sample1
CCAGACTCAGGCGATA-1_sample1
CCAGACTCAGTTTGGC-1_sample1
CCAGCCTGTTATAGCG-1_sample1
CCAGCTGCATGTCAGC-1_sample1
CCAGGAACAGCACCAT-1_sample1
CCAGGAACAGTTTCTC-1_sample1
CCAGGAACATTAAGTC-1_sample1
CCAGGATGTCCCGGAA-1_sample1
CCAGGATGTTCAAGAT-1_sample1
CCAGTTTGTATTACCC-1_sample1
CCATAAATCATGTCAA-1_sample1
CCATAAATCCTCAGTC-1_sample1
CCATAAATCTGGCATG-1_sample1
CCATAAGGTGCTCCGT-1_sample1
CCATAATCAAAGGTAC-1_sample1
CCATATTTCAGGCTAT-1_sample1
CCATATTTCATTGCGG-1_sample1
CCATCACTCATAACTG-1_sample1
CCATTATTCTACCTCA-1_sample1
CCATTGTGTATTGAGT-1_sample1
CCATTGTGTCACAGCG-1_sample1
CCATTGTGTTGGCGTG-1_sample1
CCATTGTGTTTAGTCC-1_sample1
CCCAAATAGAGAAGGG-1_sample1
CCCAAATAGAGAGGCT-1_sample1
CCCAACCGTACTTCAC-1_sample1
CCCAACCGTTACTTCA-1_sample1
CCCAACCGTTGTCATC-1_sample1
CCCAATTGTAACTACG-1_sample1
CCCAATTGTGTTGCAA-1_sample1
CCCAGCACAATGCCTA-1_sample1
CCCAGCACACATACTG-1_sample1
CCCAGTTTCAGAAACG-1_sample1
CCCAGTTTCGCTTGCT-1_sample1
CCCATAACAAGACTCC-1_sample1
CCCATAACAGCATTAT-1_sample1
CCCGCAACAAGCGATG-1_sample1
CCCGCAACAGTTTGGC-1_sample1
CCCGCTTCAACTAACT-1_sample1
CCCGCTTCAACTGGGA-1_sample1
CCCGCTTCAGAGGCTA-1_sample1
CCCGCTTCATTGTCCT-1_sample1
CCCGTTGTCAATGAGG-1_sample1
CCCTAATGTAGTAAGA-1_sample1
CCCTCAGTCGGTCAAT-1_sample1
CCCTCAGTCTATCGCC-1_sample1
CCCTCATAGGCGAAAC-1_sample1
CCCTGGACACCCTCAC-1_sample1
CCCTGTTAGCTTTGTT-1_sample1
CCCTTAATCATCACTT-1_sample1
CCGACAGGTGTAATAC-1_sample1
CCGATGCAGAAGGTGC-1_sample1
CCGATGCAGTGAGCGG-1_sample1
CCGCAAATCGCAACAT-1_sample1
CCGCAAGGTCTAACAG-1_sample1
CCGCAAGGTTTCGCCA-1_sample1
CCGCACACAAACTCAT-1_sample1
CCGCACACAAACTGCC-1_sample1
CCGCACACACCCACAG-1_sample1
CCGCACACACTTGTTC-1_sample1
CCGCCAACAGGAACCA-1_sample1
CCGCTAAAGACAAGTG-1_sample1
CCGCTAAAGCAGCTAT-1_sample1
CCGCTAAAGCTGGAAA-1_sample1
CCGCTAAAGTAGCGCC-1_sample1
CCGCTAGCAAGCTAAA-1_sample1
CCGCTAGCACAGGATG-1_sample1
CCGCTAGCAGCTCAAC-1_sample1
CCGCTTAGTCACAGCG-1_sample1
CCGTTAACACCAGCAT-1_sample1
CCGTTACTCGGGATTT-1_sample1
CCGTTATGTGAACAAA-1_sample1
CCGTTATGTTTGGCTT-1_sample1
CCTAAAGGTAATCGGC-1_sample1
CCTAAAGGTCAATAGT-1_sample1
CCTAAATCAGACAAAC-1_sample1
CCTAAATCATAGCGGA-1_sample1
CCTAAGCCAAGCTTTG-1_sample1
CCTACTGGTAAGGTTT-1_sample1
CCTAGTTGTAAGGTCC-1_sample1
CCTAGTTGTCGCAATA-1_sample1
CCTAGTTGTTGAGGTC-1_sample1
CCTATAGCAAACTCAT-1_sample1
CCTATAGCACACAATT-1_sample1
CCTATAGCACATGCTA-1_sample1
CCTATAGCACTAAGCC-1_sample1
CCTATAGCACTAAGTT-1_sample1
CCTATAGCATAGCTTG-1_sample1
CCTATATTCCTAAGGT-1_sample1
CCTATTGTCATTGTTC-1_sample1
CCTATTGTCTCACTAT-1_sample1
CCTATTTAGGAGTAAT-1_sample1
CCTATTTAGGCGCTTA-1_sample1
CCTATTTAGGGACTAA-1_sample1
CCTATTTAGTGATTCA-1_sample1
CCTCAAACAGCAAGGC-1_sample1
CCTCAATGTTGCTTCG-1_sample1
CCTCAGTTCGTTAACA-1_sample1
CCTCCTCTCCAGGAAA-1_sample1
CCTCCTGAGCCATCAG-1_sample1
CCTCCTGAGGAAGTAT-1_sample1
CCTGAATAGCGCTAAT-1_sample1
CCTGAATAGGTCCAAT-1_sample1
CCTGACTTCATTGACA-1_sample1
CCTGACTTCCCGAAGC-1_sample1
CCTGACTTCGCTTGCT-1_sample1
CCTGACTTCTACTAAG-1_sample1
CCTGAGTCATTGTGAT-1_sample1
CCTGATGAGTCTCACC-1_sample1
CCTGGATCAAGGTCCT-1_sample1
CCTGGATCACAAAGAC-1_sample1
CCTGGATCAGCTAACC-1_sample1
CCTGGATCAGTCTAAT-1_sample1
CCTGGTAAGGGTGAGT-1_sample1
CCTGGTAAGGTCCAAT-1_sample1
CCTGGTAAGTCCTGAG-1_sample1
CCTGGTAAGTTTCCTG-1_sample1
CCTGTAACAATATACC-1_sample1
CCTGTTGGTAATGGCC-1_sample1
CCTGTTGGTTAATGAC-1_sample1
CCTGTTGGTTAGAGCC-1_sample1
CCTGTTGGTTAGGACC-1_sample1
CCTGTTGGTTGAATCG-1_sample1
CCTTAACGTGGTTATG-1_sample1
CCTTACTCACTTCATC-1_sample1
CCTTCAATCCACCTGT-1_sample1
CCTTCAGGTTCAAGCA-1_sample1
CCTTCAGGTTTACTTG-1_sample1
CCTTCGGTCCGGGACT-1_sample1
CCTTCGGTCCTCGATC-1_sample1
CCTTCGGTCCTTAGTT-1_sample1
CCTTCGGTCTGTGCCT-1_sample1
CCTTCGTAGTCAGGCC-1_sample1
CCTTGCGTCAAGCTAC-1_sample1
CCTTGCGTCACGCGGT-1_sample1
CCTTGCGTCCTCAGTC-1_sample1
CCTTGCGTCTCACATT-1_sample1
CCTTGTTCAAAGCTCC-1_sample1
CCTTTAGTCATAATCG-1_sample1
CCTTTAGTCTAATCTC-1_sample1
CGAAATGAGTTGTCCC-1_sample1
CGAAGAATCCACCCTG-1_sample1
CGAAGCCTCATAACGC-1_sample1
CGAAGGCCAGAGGCTA-1_sample1
CGAATATGTAACCTAG-1_sample1
CGAATATGTAGCCTAA-1_sample1
CGAATATGTCCTAACT-1_sample1
CGAATATGTCCTCCAA-1_sample1
CGACCTGCATGAAGTA-1_sample1
CGACTAAGTTGTTCAC-1_sample1
CGAGGAAGTAACGTGC-1_sample1
CGAGGAAGTATTGGTG-1_sample1
CGAGGAAGTTACCTGT-1_sample1
CGAGGAAGTTTACGTC-1_sample1
CGAGGTGAGGAAACTG-1_sample1
CGATATTCAATAGCAA-1_sample1
CGATATTCAGTTAAAG-1_sample1
CGATCCTTCTAATCAG-1_sample1
CGATGTCCAAGTGTCC-1_sample1
CGATGTCCAATGAATG-1_sample1
CGATGTCCATTAAGCT-1_sample1
CGATTATCAATGAAGC-1_sample1
CGATTATCACATTAAC-1_sample1
CGATTATCACCGGTAT-1_sample1
CGATTATCATTGACAT-1_sample1
CGATTGAGTGATGATT-1_sample1
CGATTTGCACCTAATG-1_sample1
CGCAAATTCGCTCCAT-1_sample1
CGCAAATTCTTAGCCC-1_sample1
CGCAATAGTTACCTGT-1_sample1
CGCAATGTCCCTGATC-1_sample1
CGCAATGTCTTTGAGA-1_sample1
CGCAATTAGCAGCTAT-1_sample1
CGCAATTAGGAGTCTT-1_sample1
CGCAATTAGTGCACGC-1_sample1
CGCACAATCATAACTG-1_sample1
CGCACAATCGCTAGTG-1_sample1
CGCACACAGTCGCAAT-1_sample1
CGCACCACAAGTCGCT-1_sample1
CGCACCACAGCAAGTG-1_sample1
CGCACCACAGGTTACC-1_sample1
CGCACCACATAATGTC-1_sample1
CGCATTACAAGCTTTG-1_sample1
CGCATTTGTGTTAGCA-1_sample1
CGCCAAATCCAGGGAG-1_sample1
CGCCAAATCGGCCAGT-1_sample1
CGCCAAATCTTTGAGA-1_sample1
CGCCACACATTGTGCA-1_sample1
CGCCTGTGTGTGAGAG-1_sample1
CGCGATTCAATGAGGT-1_sample1
CGCGGATTCGGTCATG-1_sample1
CGCTAACCAAATTCGT-1_sample1
CGCTAATAGACACCGC-1_sample1
CGCTAATAGCTCCCTG-1_sample1
CGCTATGAGCACTTGG-1_sample1
CGCTCCATCTGTTCAT-1_sample1
CGCTGTGCAAACGCGA-1_sample1
CGCTTAACATCATGTG-1_sample1
CGCTTAACATTATGCG-1_sample1
CGCTTAACATTGTCCT-1_sample1
CGCTTACTCGGGCCAT-1_sample1
CGCTTCTAGACAACAG-1_sample1
CGCTTGCGTGTTCCCA-1_sample1
CGGACAACACTTGTTC-1_sample1
CGGACCTAGGATAAAC-1_sample1
CGGAGCAAGGAGTAAT-1_sample1
CGGAGTCTCAGGAACA-1_sample1
CGGAGTCTCCGCCAAA-1_sample1
CGGATAAAGGCTGTCA-1_sample1
CGGATAAAGGTGCTGC-1_sample1
CGGATTAGTAGTTAAC-1_sample1
CGGATTAGTCATGAGC-1_sample1
CGGATTAGTTGGATAT-1_sample1
CGGCAATGTCTTTGAC-1_sample1
CGGCAATGTTGGTTCT-1_sample1
CGGCCATAGACAAGTG-1_sample1
CGGCTCACAAGCGATG-1_sample1
CGGCTCACATCCTGAA-1_sample1
CGGCTCACATTGTGCA-1_sample1
CGGGACAAGGCTACTG-1_sample1
CGGGCTTAGTCTCACC-1_sample1
CGGGCTTAGTTCCCAC-1_sample1
CGGGTCTAGAGCCGCT-1_sample1
CGGTAACGTGGAGCAA-1_sample1
CGGTAACGTTATCCGT-1_sample1
CGGTGAACAATATACC-1_sample1
CGGTGAGAGACACCGC-1_sample1
CGGTGAGAGGACCTGC-1_sample1
CGGTTATAGCTCCTAC-1_sample1
CGGTTATAGGCGCTAC-1_sample1
CGGTTATAGGCGGGTA-1_sample1
CGGTTTCTCCTGAGTG-1_sample1
CGGTTTGAGCCTGACA-1_sample1
CGTAACTAGAGCAAGC-1_sample1
CGTAACTAGCACAGGG-1_sample1
CGTAACTAGTCAGGCC-1_sample1
CGTAATGGTAGCTAAT-1_sample1
CGTAATGGTCCTTCTC-1_sample1
CGTACGGGTCCTCCAA-1_sample1
CGTACGGGTTAGGATT-1_sample1
CGTAGCGGTGCATTTC-1_sample1
CGTAGTTAGAAAGCAT-1_sample1
CGTATTGCAGCAGGTA-1_sample1
CGTATTGCATCCCGCT-1_sample1
CGTCCTAGTCAAAGGG-1_sample1
CGTCCTAGTGCTGGTG-1_sample1
CGTGAGGAGTCATCCC-1_sample1
CGTGCACAGCACAGAA-1_sample1
CGTGCACAGGACACTT-1_sample1
CGTGCTTTCACGCGGT-1_sample1
CGTGTGTCAGTTATGT-1_sample1
CGTTAACAGTGACCTG-1_sample1
CGTTAGTAGCGAGGTG-1_sample1
CGTTATCGTGCGCATG-1_sample1
CGTTATCGTTGGTTAG-1_sample1
CGTTGCAAGCAGGCCT-1_sample1
CGTTTCTCAATGAATG-1_sample1
CGTTTGGAGTAGCCAT-1_sample1
CTAAATGTCAGGATGA-1_sample1
CTAAATGTCTAGCGAT-1_sample1
CTAAATGTCTCACTAT-1_sample1
CTAACCACAACAGGAT-1_sample1
CTAACCACAATCATGT-1_sample1
CTAACCACACAAAGGT-1_sample1
CTAACCCTCATAACGC-1_sample1
CTAACCCTCTACCTCA-1_sample1
CTAACCTGTAACGGGA-1_sample1
CTAACCTGTTATTGCC-1_sample1
CTAACCTGTTTCGCGC-1_sample1
CTAAGGTTCATGCTCC-1_sample1
CTAAGGTTCCGCAAGC-1_sample1
CTAAGGTTCCGGCTAA-1_sample1
CTAAGTCAGCACAGGG-1_sample1
CTAATCCGTTCCTGAT-1_sample1
CTAATCCGTTGGCCGA-1_sample1
CTAATCGCAATAGCCC-1_sample1
CTAATCGCATCGTTCT-1_sample1
CTAATCTTCTTGCTAT-1_sample1
CTAATTGAGCATTTCT-1_sample1
CTACCTCAGGCGCTAC-1_sample1
CTACGAAGTACTGAAT-1_sample1
CTACGAAGTAGCCATA-1_sample1
CTACGAAGTAGTTACG-1_sample1
CTACGAAGTTTATGGG-1_sample1
CTAGATTCAAGTAAGC-1_sample1
CTAGATTCACATAGCC-1_sample1
CTAGATTCATGCTATG-1_sample1
CTAGCGGGTGCATCGG-1_sample1
CTAGCTTGTACGATTG-1_sample1
CTAGGACGTCACCAAA-1_sample1
CTAGGACGTGATGAGG-1_sample1
CTAGGACGTGTTAGCA-1_sample1
CTAGGCGGTTGTTGCT-1_sample1
CTAGGCGGTTTGGCTT-1_sample1
CTAGTAGGTGTGCACG-1_sample1
CTAGTGAGTAATAACC-1_sample1
CTAGTGAGTTTAACGG-1_sample1
CTATAACCAAAGGCCA-1_sample1
CTATGACAGACTAAGG-1_sample1
CTATGGCCACTTAACG-1_sample1
CTATGGCCAGGCGATA-1_sample1
CTATGTTTCTACCTCA-1_sample1
CTATTCAGTAGGTGTC-1_sample1
CTATTCAGTCACCAAA-1_sample1
CTATTGAAGCAACATC-1_sample1
CTATTGAAGGCTCATG-1_sample1
CTATTGAAGTGCACGC-1_sample1
CTCACAACAGCTTAGC-1_sample1
CTCACAACATCCAGGT-1_sample1
CTCACACTCGCTTCTA-1_sample1
CTCACACTCTTGGATA-1_sample1
CTCACTCAGGTCAAAG-1_sample1
CTCAGGATCGATAACC-1_sample1
CTCATCATCTTGCAAA-1_sample1
CTCATTAGTTTGACCT-1_sample1
CTCATTGTCCTGAATA-1_sample1
CTCATTGTCCTTAATC-1_sample1
CTCATTGTCTCACTAT-1_sample1
CTCCAACTCACCAATA-1_sample1
CTCCAACTCAGCACGC-1_sample1
CTCCATCAGCTCCTAC-1_sample1
CTCCCTGAGCAAACCT-1_sample1
CTCCGGACATTGTGAT-1_sample1
CTCCTAATCCTCATCA-1_sample1
CTCCTGAGTAGACAAA-1_sample1
CTCGCTCCAGTCTATG-1_sample1
CTCGTTATCACTAGGT-1_sample1
CTCGTTATCCTTAGTT-1_sample1
CTCTAAGCACACTAAT-1_sample1
CTCTAAGCAGGATTAA-1_sample1
CTCTAAGCATAATGAG-1_sample1
CTCTAGCTCTTACTCG-1_sample1
CTCTATGTCACGCCAA-1_sample1
CTCTATGTCCATCAGG-1_sample1
CTCTTGATCCCGTTAC-1_sample1
CTCTTGATCTCCATAT-1_sample1
CTGAAACTCATAACTG-1_sample1
CTGAATATCTTGGATA-1_sample1
CTGACATAGGTTACGT-1_sample1
CTGACATAGTCCTTTG-1_sample1
CTGACCAAGTCATTGA-1_sample1
CTGATCACAAAGCGCA-1_sample1
CTGATCACAAGGTCGA-1_sample1
CTGATCACATAATGAG-1_sample1
CTGCTACTCCTAATGA-1_sample1
CTGCTATGTAAATTGC-1_sample1
CTGCTATGTAACCACA-1_sample1
CTGCTATGTGGTGAGA-1_sample1
CTGCTCCCATAATGAG-1_sample1
CTGCTCCCATAGACCC-1_sample1
CTGGACCAGTAAAGGT-1_sample1
CTGGATGTCAGTTCCC-1_sample1
CTGGATGTCATCCACC-1_sample1
CTGGATGTCCCTCAAC-1_sample1
CTGGCTTTCCTTCGTA-1_sample1
CTGGTAAGTGGTTCTT-1_sample1
CTGGTCAAGACAAAGT-1_sample1
CTGGTTACACCAAAGG-1_sample1
CTGGTTACAGCATTAT-1_sample1
CTGGTTTGTAAGGTTT-1_sample1
CTGGTTTGTAGCTGCG-1_sample1
CTGTAACAGTTGTCTT-1_sample1
CTGTACCTCATTGCGG-1_sample1
CTGTACCTCTAACTGA-1_sample1
CTGTATTTCCCTGACT-1_sample1
CTGTATTTCCTAATAG-1_sample1
CTGTTCATCACAAGCT-1_sample1
CTGTTCATCTTAGGGT-1_sample1
CTGTTGGAGTCTCACC-1_sample1
CTGTTTAGTAAACAAG-1_sample1
CTTAAGATCCCGCATT-1_sample1
CTTAAGATCGGTCAAT-1_sample1
CTTAAGATCTACTAAG-1_sample1
CTTAAGGGTTAGGATT-1_sample1
CTTACCGGTTATCCGT-1_sample1
CTTACCTCATAGCGAG-1_sample1
CTTACCTCATTAAGCT-1_sample1
CTTACTAGTGCTGTAA-1_sample1
CTTAGGAGTCCAAATG-1_sample1
CTTAGGAGTGCTTTAC-1_sample1
CTTAGTTTCGACCTGA-1_sample1
CTTAGTTTCTTGACCC-1_sample1
CTTATGTTCGGGACCT-1_sample1
CTTATGTTCTGTGCCT-1_sample1
CTTATTGGTGCTAGAC-1_sample1
CTTCAAGCAGTCTATG-1_sample1
CTTCAAGCATAAGTTC-1_sample1
CTTCAATTCAGGTCCA-1_sample1
CTTCAATTCATTACAG-1_sample1
CTTCACTCAGTTAAAG-1_sample1
CTTCACTCATCAATCG-1_sample1
CTTGAACAGCTCAATA-1_sample1
CTTGAACAGGGTTATC-1_sample1
CTTGAATCATTATGGT-1_sample1
CTTGACGAGGCGCACT-1_sample1
CTTGCATGTAGCTAGC-1_sample1
CTTGCTCAGGCTTAGT-1_sample1
CTTGTAAAGGAACCGG-1_sample1
CTTGTTCCATGCATAT-1_sample1
CTTGTTTAGGTGTCCA-1_sample1
CTTTAGTTCCAGCACA-1_sample1
CTTTAGTTCCCGTTGT-1_sample1
CTTTAGTTCTCAATAG-1_sample1
CTTTATGGTATTACCC-1_sample1
CTTTCTTGTTACTTGC-1_sample1
CTTTGAGCAATCCTGA-1_sample1
CTTTGAGCATAGCTGC-1_sample1
CTTTGAGCATGTCAAT-1_sample1
CTTTGGGAGCAGGTGG-1_sample1
CTTTGGTGTCCTTCAG-1_sample1
CTTTGGTGTCTATCGT-1_sample1
CTTTGGTGTGTGTCCC-1_sample1
CTTTGGTGTTCGGGAT-1_sample1
GAAACTGAGAAAGCAT-1_sample1
GAAACTGAGGGTCCAC-1_sample1
GAAAGCCAGCTCCTAC-1_sample1
GAAAGCCAGTAAAGGT-1_sample1
GAAAGGCTCCAGGGAG-1_sample1
GAAAGGCTCCCGCCTA-1_sample1
GAAAGGCTCGATTATG-1_sample1
GAACCAAAGGACCAGG-1_sample1
GAACCGCTCCCGTTTA-1_sample1
GAACCGCTCTTAGTCT-1_sample1
GAACCTGTCACAGGAA-1_sample1
GAACCTGTCACATTGA-1_sample1
GAACCTTAGGATGATG-1_sample1
GAACGAATCAGCACCA-1_sample1
GAAGCCTGTAGGTTTG-1_sample1
GAAGCCTGTTATAGCG-1_sample1
GAAGCTAAGTTGCCTC-1_sample1
GAAGGAACAAACCCTA-1_sample1
GAAGGAACACGCAACT-1_sample1
GAAGTAAGTTAGCAGC-1_sample1
GAAGTAAGTTCACCAT-1_sample1
GAAGTCAAGGATTTGC-1_sample1
GAAGTCAAGTAAGGGC-1_sample1
GAAGTGATCCTGATGG-1_sample1
GAATTTGTCGGTCATG-1_sample1
GACAATACAGTAGGAT-1_sample1
GACATAGAGACCATAC-1_sample1
GACCGAACAAGCTTAT-1_sample1
GACCGTTCATGGCCTG-1_sample1
GACCTAAGTCCTTTAA-1_sample1
GACCTAAGTGCCGCAA-1_sample1
GACCTAAGTTTGTGGA-1_sample1
GACCTAGTCACCTGTC-1_sample1
GACCTGCAGGAAGCAC-1_sample1
GACCTGCAGGAAGTAT-1_sample1
GACCTTTGTGAGCAAG-1_sample1
GACCTTTGTTGGTTCT-1_sample1
GACGCAACACCTAAGC-1_sample1
GACGCCTAGCTCCTTA-1_sample1
GACGCCTAGTCCTGAG-1_sample1
GACGTAAAGGCCTAAT-1_sample1
GACTAATGTTTAACGG-1_sample1
GACTATTCAACTGGCT-1_sample1
GACTCACCATGCTTAG-1_sample1
GACTTGGTCCTAAGTA-1_sample1
GAGAAACGTTATCCGT-1_sample1
GAGAAACGTTGTCCAT-1_sample1
GAGAACCAGCAGGCCT-1_sample1
GAGATAAGTGAACAAA-1_sample1
GAGCAAATCCCATAAA-1_sample1
GAGCATGCAGGTATTT-1_sample1
GAGCCACTCAAGACTC-1_sample1
GAGCCTTCAATAACCT-1_sample1
GAGCGGTCACAGGATG-1_sample1
GAGCGGTCATTGTGCA-1_sample1
GAGCTAGCAATTGACT-1_sample1
GAGCTGCTCCAGGTTG-1_sample1
GAGCTTGTCATGCTAA-1_sample1
GAGCTTGTCGGGCCAT-1_sample1
GAGGCCTTCAATGTGC-1_sample1
GAGGCCTTCCAAGTTA-1_sample1
GAGGCCTTCGAGCAAA-1_sample1
GAGGCTTGTACAATGT-1_sample1
GAGGGAGCAATGCCTA-1_sample1
GAGGTAGGTAGCCATA-1_sample1
GAGGTGAGTGCCGCAA-1_sample1
GAGTAACCATTCAGCA-1_sample1
GAGTAACCATTGTCCT-1_sample1
GAGTAATAGGCGAAAC-1_sample1
GAGTATCTCTCGACCT-1_sample1
GAGTCAAAGATAACCC-1_sample1
GAGTCATTCATCCTAT-1_sample1
GAGTCATTCCTTTACG-1_sample1
GAGTCATTCTAGCGTG-1_sample1
GAGTGAGGTCTTTGAC-1_sample1
GAGTGATCACCTGGTG-1_sample1
GAGTGTTTCCCGTTTA-1_sample1
GAGTTACTCATCCACC-1_sample1
GAGTTACTCATTAGGC-1_sample1
GAGTTACTCGCTTCTA-1_sample1
GAGTTGCGTATTGTGG-1_sample1
GAGTTGCGTCCTAGTT-1_sample1
GAGTTGCGTGTGCAAC-1_sample1
GAGTTGCGTTGTCATC-1_sample1
GATAAAGGTATTGGTG-1_sample1
GATAACGAGCTCGCTT-1_sample1
GATAATCGTTAGGACC-1_sample1
GATCAGGCAAACTGTT-1_sample1
GATCAGGCAGGCATCT-1_sample1
GATCAGGCATTATCCC-1_sample1
GATCAGTTCGCTAAAC-1_sample1
GATCAGTTCGTTAACA-1_sample1
GATCGCTCAGCAAGTG-1_sample1
GATGACTTCGGTACGC-1_sample1
GATGAGGGTAATCCCT-1_sample1
GATGAGGGTCAGTAAT-1_sample1
GATGCATTCCAAACAC-1_sample1
GATGCTTAGGTCCACA-1_sample1
GATGCTTAGTAACCCG-1_sample1
GATGGACAGGCGCTTA-1_sample1
GATGGCTGTTGTAAAC-1_sample1
GATTACTCAAGCTTTG-1_sample1
GATTACTCAGGACACA-1_sample1
GATTAGCTCCCGAAGC-1_sample1
GATTAGTGTCAAGACC-1_sample1
GATTAGTGTTACGCGG-1_sample1
GATTAGTGTTGCGGAT-1_sample1
GATTAGTGTTGGATAT-1_sample1
GATTAGTGTTTACTTG-1_sample1
GATTATGTCTTGTCCA-1_sample1
GATTCAGGTACCGTAA-1_sample1
GATTCATCAATGCCTA-1_sample1
GATTCATCACACTAAT-1_sample1
GATTCATCACGTAATT-1_sample1
GATTCCTGTCACTCGC-1_sample1
GATTCCTGTGCATCGG-1_sample1
GATTCGCCACTGACCG-1_sample1
GATTGATGTAGGATTT-1_sample1
GATTGATGTCGAAGTC-1_sample1
GATTGCAGTGGCTTCC-1_sample1
GATTGCAGTGTAACCA-1_sample1
GATTGGTTCCAAATCA-1_sample1
GATTGGTTCGTTTCGC-1_sample1
GATTGTTCACCTCACC-1_sample1
GATTTGCAGCCTGGTA-1_sample1
GCAAACAAGGGTTAGA-1_sample1
GCAAACAAGTAACTCA-1_sample1
GCAAACCGTAGTCAAT-1_sample1
GCAACAGCATTATGGT-1_sample1
GCAAGCCTCAATGAGG-1_sample1
GCAAGCCTCACTAGGT-1_sample1
GCAAGCCTCGCCTGTT-1_sample1
GCAAGCCTCTTTGACT-1_sample1
GCAAGTCGTTTGCAGA-1_sample1
GCAAGTCGTTTGGTTC-1_sample1
GCAAGTGCATCCTAGA-1_sample1
GCAATAGAGCATGAAG-1_sample1
GCAATAGAGCCGCTAA-1_sample1
GCAATATGTGATTACG-1_sample1
GCAATATGTGCTGTAA-1_sample1
GCAATCTAGCTTACTT-1_sample1
GCAATCTAGGCAATAG-1_sample1
GCAATCTAGTTTCCGC-1_sample1
GCAATGAAGGAACGGT-1_sample1
GCAATGAAGTCATCCC-1_sample1
GCACATTAGTCAGGCC-1_sample1
GCACATTAGTTATGGC-1_sample1
GCACGAACACAGAACG-1_sample1
GCACGCTAGAATCTCA-1_sample1
GCACGCTAGACACCGC-1_sample1
GCACGGTTCCGGTTAG-1_sample1
GCACGGTTCCGTGACA-1_sample1
GCACTAAGTCTAACAG-1_sample1
GCACTAAGTGTGTCCC-1_sample1
GCAGCCAGTAGCCTAA-1_sample1
GCAGCCAGTTTAGTCC-1_sample1
GCAGCTATCCTAGTAA-1_sample1
GCAGGAAGTATTTGCC-1_sample1
GCAGGAAGTTGCGTAA-1_sample1
GCAGGACCATGGCCCA-1_sample1
GCAGGATAGGGTTATC-1_sample1
GCAGGCAAGGTGAAAT-1_sample1
GCAGGCAAGGTGCGGA-1_sample1
GCAGGTGAGGGTGAGT-1_sample1
GCAGGTTGTTGAATCG-1_sample1
GCATATATCATGCATA-1_sample1
GCATCCTTCAAACCGT-1_sample1
GCATCCTTCAAGCTTA-1_sample1
GCATCCTTCCTAATAG-1_sample1
GCATTAGGTGATTTGG-1_sample1
GCCAATAGTTAGCGTA-1_sample1
GCCAATTAGGTTAGCT-1_sample1
GCCACACAGTTTAACG-1_sample1
GCCACACAGTTTCCTG-1_sample1
GCCCAAATCAAGACTC-1_sample1
GCCCAAATCGGCTAGC-1_sample1
GCCCTCATCACTAATG-1_sample1
GCCCTCATCTACCTCA-1_sample1
GCCTAATAGCAGCTCA-1_sample1
GCCTAATAGCGAGCGA-1_sample1
GCCTAATAGCGCCTAA-1_sample1
GCCTACTTCAGCAAGA-1_sample1
GCCTACTTCATGTCAA-1_sample1
GCCTACTTCCAGGAAA-1_sample1
GCCTACTTCTGTGAGT-1_sample1
GCCTATTGTTACTTGC-1_sample1
GCCTCCATCCCGCATT-1_sample1
GCCTCCATCCCGTTAC-1_sample1
GCCTCCATCTAAGTGC-1_sample1
GCCTCCATCTTGATGA-1_sample1
GCCTCGACACCTCACC-1_sample1
GCCTGAGGTAACGGGA-1_sample1
GCCTGAGGTACCAGGT-1_sample1
GCCTGAGGTCGACTCC-1_sample1
GCCTGAGGTTGAATCG-1_sample1
GCCTGCTGTCCTTTAA-1_sample1
GCCTGCTGTTCATCTA-1_sample1
GCCTGCTGTTCCTCCT-1_sample1
GCCTGCTGTTGAGCCG-1_sample1
GCCTGTGCAGCGCTTG-1_sample1
GCCTGTGCATAATGTC-1_sample1
GCCTTAACACGTGCTG-1_sample1
GCCTTAACACTAAGAA-1_sample1
GCCTTAACACTAAGCC-1_sample1
GCCTTAACATCAGTAT-1_sample1
GCCTTAGAGCCGGTAC-1_sample1
GCCTTGCGTAACCAGC-1_sample1
GCCTTGCGTAATCACG-1_sample1
GCCTTGCGTGTTAGCA-1_sample1
GCCTTTATCATAGCCG-1_sample1
GCCTTTATCATGCGTG-1_sample1
GCCTTTATCCCATAGG-1_sample1
GCCTTTGGTCACACCC-1_sample1
GCCTTTGGTCTTGCTG-1_sample1
GCCTTTGGTGGACCTG-1_sample1
GCCTTTGGTTACGCAA-1_sample1
GCGAAGCCAAGTTATC-1_sample1
GCGAAGTAGAATCTCA-1_sample1
GCGAAGTAGGGATGAC-1_sample1
GCGAGTGAGGACCAGG-1_sample1
GCGATTTAGCAAACCT-1_sample1
GCGATTTAGCACGATT-1_sample1
GCGCAAACAAGGTGCA-1_sample1
GCGCAAACATCCTGAA-1_sample1
GCGCAAACATTGTGCA-1_sample1
GCGCAATGTACAATGT-1_sample1
GCGCAATGTCATAACG-1_sample1
GCGCGATTCATTGCAA-1_sample1
GCGCTAGGTCATGCAA-1_sample1
GCGCTAGGTGTGTGGT-1_sample1
GCGGGTTTCGGTTTCC-1_sample1
GCGGGTTTCTGTTCAT-1_sample1
GCGGTTGGTCCTAAGA-1_sample1
GCGGTTGGTCGAAGTC-1_sample1
GCGTAACGTATTACCC-1_sample1
GCGTAACGTGTTCCCA-1_sample1
GCGTTTCTCACAGCCA-1_sample1
GCTAACAGTGCTTAGA-1_sample1
GCTAACAGTTTAAAGC-1_sample1
GCTAAGAAGGGTGAAC-1_sample1
GCTAAGAAGTCAGTAC-1_sample1
GCTAATATCCGCTAGA-1_sample1
GCTAGCGGTAAAGCAA-1_sample1
GCTAGCGGTACAAAGA-1_sample1
GCTAGCGGTTCGCGCT-1_sample1
GCTAGCGGTTCGGTAA-1_sample1
GCTAGCGGTTGGCGTG-1_sample1
GCTAGCTCAGGTTCAC-1_sample1
GCTAGCTCATGTCGCG-1_sample1
GCTATAGGTCCTTCAG-1_sample1
GCTATCCTCATGAAGG-1_sample1
GCTATTGCACTTAACG-1_sample1
GCTCAACCACTAGCGT-1_sample1
GCTCACAAGGTCCAAT-1_sample1
GCTCACAAGTTGGGCC-1_sample1
GCTCCTTAGCACCACA-1_sample1
GCTCGATCACGGTACT-1_sample1
GCTCTGTTCCGCTAGA-1_sample1
GCTGACATCAATAGCC-1_sample1
GCTGACATCGCAACAT-1_sample1
GCTGAGGAGGTTACAC-1_sample1
GCTGCAATCATTAGCA-1_sample1
GCTGCACAGTATCGCG-1_sample1
GCTGCATCAAGTTATC-1_sample1
GCTGCATCAGGTCCTG-1_sample1
GCTGCATCATTATGGT-1_sample1
GCTGGATGTCACACCC-1_sample1
GCTGGATGTCCTCCAA-1_sample1
GCTGGATGTGCTTACT-1_sample1
GCTGGTTCAATTAGGA-1_sample1
GCTGGTTCAGTCTATG-1_sample1
GCTGTACCAGTTATGT-1_sample1
GCTGTACCATCAGTAT-1_sample1
GCTGTGATCAGGTCCA-1_sample1
GCTTAACAGCGATACT-1_sample1
GCTTACCTCATGAAGG-1_sample1
GCTTAGTAGCAACATC-1_sample1
GCTTATCGTGTCCTGC-1_sample1
GCTTCGCGTAATCGCA-1_sample1
GCTTTACGTTCATCTA-1_sample1
GCTTTACGTTCCTGAT-1_sample1
GCTTTATTCCGCATGA-1_sample1
GCTTTATTCTACCTAT-1_sample1
GCTTTCATCATTGACA-1_sample1
GCTTTCATCCAATAGC-1_sample1
GCTTTGTGTTTCAGGA-1_sample1
GGAACAATCATCCACC-1_sample1
GGAACCTGTTCGCTTG-1_sample1
GGAACGGTCAGTGAAG-1_sample1
GGAACGGTCGTTACTT-1_sample1
GGAACTAAGACAAAGT-1_sample1
GGAACTAAGCCTGGTA-1_sample1
GGAACTAAGGGATTAG-1_sample1
GGAAGTATCCTAAGTA-1_sample1
GGACAGCCATCTTGAG-1_sample1
GGACCGAAGCTGGCTA-1_sample1
GGACCTCAGTTAGTGC-1_sample1
GGACGGATCATCGTTT-1_sample1
GGACGGATCATGTCAA-1_sample1
GGACTAAAGCTAATCA-1_sample1
GGAGCGATCCCTGATC-1_sample1
GGAGCGATCCTAGTAA-1_sample1
GGAGTGAGTTGTTGTC-1_sample1
GGATAACCATACTCCT-1_sample1
GGATACTTCAAGCCTG-1_sample1
GGATACTTCTTGTTCG-1_sample1
GGATGGCCATCCCGCT-1_sample1
GGATGGCCATTGTGGC-1_sample1
GGATTCAGTGTCACGG-1_sample1
GGCAAATCAATAGCCC-1_sample1
GGCAAATCACCTCACC-1_sample1
GGCAAGCCAAGGCCAA-1_sample1
GGCAAGCCAATCCTAG-1_sample1
GGCAAGCCAGCTAATT-1_sample1
GGCAAGCCATAATGAG-1_sample1
GGCAATCGTGCAATGC-1_sample1
GGCAATCGTGCTCCAC-1_sample1
GGCAATCGTTTAACGG-1_sample1
GGCATTAGTAGTTAAC-1_sample1
GGCATTAGTTCTTTAG-1_sample1
GGCCAACTCGAGGTGG-1_sample1
GGCCAACTCGCATCCT-1_sample1
GGCCAACTCGTTAGCG-1_sample1
GGCCATCAGCACAGCC-1_sample1
GGCCGTTAGGTGTTAC-1_sample1
GGCCTAATCCATAAGC-1_sample1
GGCCTCTGTCACAGCG-1_sample1
GGCCTTCGTACTTCAC-1_sample1
GGCGATACATCCCGCT-1_sample1
GGCGCTAGTCACCTAT-1_sample1
GGCGCTAGTTGTAAAC-1_sample1
GGCGCTAGTTTAACCC-1_sample1
GGCGGTAAGGTTTACA-1_sample1
GGCGGTTTCAGGGCCT-1_sample1
GGCGGTTTCCTCCCTC-1_sample1
GGCGTTATCCCGCATT-1_sample1
GGCTAGACATCCCGCT-1_sample1
GGCTAGACATGAATAG-1_sample1
GGCTAGACATTAGGTT-1_sample1
GGCTAGTGTCACAAAT-1_sample1
GGCTATGTCCTTAAGA-1_sample1
GGCTATTAGACAACGA-1_sample1
GGCTGAGAGAACAAGT-1_sample1
GGCTGAGAGCATGTTA-1_sample1
GGCTGAGAGGTTACGT-1_sample1
GGCTGGTTCATCGTTT-1_sample1
GGCTGGTTCCTCATCA-1_sample1
GGCTTAAGTTATCCGT-1_sample1
GGCTTCAAGTCCTTTG-1_sample1
GGCTTCAAGTGAGCGG-1_sample1
GGCTTCAAGTTACCGG-1_sample1
GGGAGTAGTAAGCACC-1_sample1
GGGAGTAGTTCGGTAA-1_sample1
GGGATAATCAAGGACA-1_sample1
GGGATAATCGATTCTT-1_sample1
GGGATTAAGCTGGAAA-1_sample1
GGGATTAAGGAGTCGG-1_sample1
GGGATTAAGTCGCTAG-1_sample1
GGGATTAAGTTCCCAC-1_sample1
GGGCATGAGGTGTTAC-1_sample1
GGGCATTGTCCGTGAG-1_sample1
GGGCATTGTGTGAGAG-1_sample1
GGGCATTGTTAAGTGT-1_sample1
GGGCATTGTTACTTCA-1_sample1
GGGCGAATCATTGTTC-1_sample1
GGGTATTTCTATGACA-1_sample1
GGGTCAACAATCCTAG-1_sample1
GGGTCAACAGGCGATA-1_sample1
GGGTGAAGTACTGATG-1_sample1
GGGTGAAGTTCCTGAT-1_sample1
GGGTGTTGTAGCAGCT-1_sample1
GGGTGTTGTATGTGGC-1_sample1
GGGTGTTGTCAGGCAT-1_sample1
GGGTGTTGTGCTCCAC-1_sample1
GGGTGTTGTTATGTGG-1_sample1
GGGTTATTCATTTGTC-1_sample1
GGGTTATTCGACCTGA-1_sample1
GGGTTTCCAAAGCGCA-1_sample1
GGTAAACCACAGCCAT-1_sample1
GGTAACCGTGGACATC-1_sample1
GGTAACTTCCCGAACA-1_sample1
GGTAACTTCTAAGGTC-1_sample1
GGTAAGGGTGCTTAGA-1_sample1
GGTACTAGTAGTTAAC-1_sample1
GGTACTAGTATTACCC-1_sample1
GGTACTTAGAACAAGT-1_sample1
GGTAGGAGTATTGTCC-1_sample1
GGTAGGAGTTTCGCGC-1_sample1
GGTATTGGTTCGCTTG-1_sample1
GGTATTTCATTGTCAG-1_sample1
GGTCAAGCAACCCTAA-1_sample1
GGTCAAGCAGCTACGT-1_sample1
GGTCAATTCAGGTTTA-1_sample1
GGTCATTAGTAGCGGG-1_sample1
GGTCCGTAGCAAGACA-1_sample1
GGTCCTGCAGCTAATT-1_sample1
GGTCGGTTCTAGCTAA-1_sample1
GGTCTTGAGCTTGCTC-1_sample1
GGTGAGCCAAAGGCCA-1_sample1
GGTGAGTAGCGATACT-1_sample1
GGTGATTTCGTTCACC-1_sample1
GGTGATTTCTTTGTAC-1_sample1
GGTGCTGGTAGCTGGT-1_sample1
GGTGTCCAGCACAGGG-1_sample1
GGTGTGACACCTGGTG-1_sample1
GGTGTTGTCCGCATGA-1_sample1
GGTTAATGTCTTGCTG-1_sample1
GGTTAATGTGTTGCAA-1_sample1
GGTTACTAGATAGACG-1_sample1
GGTTAGCGTAATCGGC-1_sample1
GGTTAGCGTGGAAGGC-1_sample1
GGTTATGGTAATGACT-1_sample1
GGTTATGGTGCTGGTG-1_sample1
GGTTCCCGTCATGCCC-1_sample1
GGTTCTTGTATTCGCT-1_sample1
GGTTGCATCACACAGT-1_sample1
GGTTGCTCAGTTTGGC-1_sample1
GGTTGCTCATTAGCCA-1_sample1
GGTTTAATCTCACATT-1_sample1
GGTTTCCTCACTCGCT-1_sample1
GGTTTCCTCATTGTTC-1_sample1
GGTTTCTGTCCTGATT-1_sample1
GGTTTCTGTCTCAGCC-1_sample1
GGTTTCTGTCTTTATG-1_sample1
GGTTTCTGTGTGCACG-1_sample1
GGTTTCTGTTCCGGCT-1_sample1
GGTTTCTGTTGTTGTC-1_sample1
GTAAGCGCATAGCAGG-1_sample1
GTAAGCGCATCCCTCA-1_sample1
GTAAGCTTCATCCTGC-1_sample1
GTAAGGTCACCTACGG-1_sample1
GTAATAGCAACATAAG-1_sample1
GTACCTTGTTGTAAAC-1_sample1
GTACTAGGTGAGAAAC-1_sample1
GTACTAGGTGAGCGAA-1_sample1
GTACTAGGTTTAGTCC-1_sample1
GTACTGGTCAGGATGA-1_sample1
GTACTGGTCATAAGCC-1_sample1
GTACTGGTCCTTGCAC-1_sample1
GTACTTAAGCATTAGC-1_sample1
GTACTTCGTTAATGCG-1_sample1
GTACTTCGTTTGCGAA-1_sample1
GTAGCCATCAGCCAAT-1_sample1
GTAGGATCACCACAAC-1_sample1
GTAGGTGCACCAGGTT-1_sample1
GTAGTTATCCGCAACA-1_sample1
GTAGTTATCTCAATGA-1_sample1
GTATCGCCAGTTATGT-1_sample1
GTATGTTCATCTTGAG-1_sample1
GTATTCAAGGCGGGTA-1_sample1
GTATTGTCAGTAATAG-1_sample1
GTATTGTCATTAAACC-1_sample1
GTCAAACTCATGCCTC-1_sample1
GTCAAACTCCATCAGG-1_sample1
GTCAAACTCCCGCCTA-1_sample1
GTCAAACTCGTTAGTA-1_sample1
GTCAATATCTAGCTTT-1_sample1
GTCAGGCTCCATCAGG-1_sample1
GTCAGGCTCGTGCCTT-1_sample1
GTCATCCTCGCACAAT-1_sample1
GTCATGAGTTTGAGGC-1_sample1
GTCATGCCATATAACC-1_sample1
GTCATTAAGCCGCAGT-1_sample1
GTCATTAAGGAGGTTA-1_sample1
GTCCAAGTCATAACCA-1_sample1
GTCCAAGTCCTGGTCT-1_sample1
GTCCAGGGTTGCATCT-1_sample1
GTCCATTGTAAGTCGC-1_sample1
GTCCGTAAGCTGAGGG-1_sample1
GTCCTAGAGTGAGCGG-1_sample1
GTCCTCAGTCGTAAAT-1_sample1
GTCCTCCCAATGCGCT-1_sample1
GTCGCAATCATTTGTC-1_sample1
GTCGCAATCGAAGTGA-1_sample1
GTCGGTTCATTAAGCT-1_sample1
GTCTAACAGAGAGCCG-1_sample1
GTCTAACAGCGCAATT-1_sample1
GTCTAACAGGCTACTG-1_sample1
GTCTAACAGTGTGATC-1_sample1
GTCTAATCATGCATAT-1_sample1
GTCTAGCCAGGAAGCC-1_sample1
GTCTTTAGTGGAAACG-1_sample1
GTCTTTAGTTGAATCG-1_sample1
GTCTTTAGTTGTTGCT-1_sample1
GTCTTTGTCGTGCTAG-1_sample1
GTGAACAAGTCTCACC-1_sample1
GTGAATCTCGCACACA-1_sample1
GTGAATCTCGTTTCGC-1_sample1
GTGAGGAGTGTCACGG-1_sample1
GTGATGAAGCACAGAA-1_sample1
GTGCAAGCAAAGGTAC-1_sample1
GTGCAAGCAGGCTTGT-1_sample1
GTGCACGGTGTTTGTC-1_sample1
GTGCCTTTCATGCGTG-1_sample1
GTGCCTTTCTGCAAGT-1_sample1
GTGCCTTTCTTGGATA-1_sample1
GTGCTGATCTTGGACG-1_sample1
GTGCTGGGTAAAGCAA-1_sample1
GTGCTGGGTAGACAAA-1_sample1
GTGCTGGGTCATTGAG-1_sample1
GTGCTGGGTTACTTCA-1_sample1
GTGCTTACACAGGAAT-1_sample1
GTGCTTCTCACGTTAA-1_sample1
GTGCTTCTCCTGGTCT-1_sample1
GTGCTTCTCGCATCCT-1_sample1
GTGGACACACAGCCTG-1_sample1
GTGGCTTCAGCATGTC-1_sample1
GTGGCTTCATTATCCC-1_sample1
GTGTAACTCACACAGT-1_sample1
GTGTCCAAGGACAATG-1_sample1
GTGTGAGCAAACAACA-1_sample1
GTGTGCGGTTTAGCGA-1_sample1
GTGTGTTAGGCTAGAA-1_sample1
GTGTGTTAGTCTCACC-1_sample1
GTGTTACAGTCCTTTG-1_sample1
GTGTTCCTCTCACTCA-1_sample1
GTTAAGCTCCGGTTGA-1_sample1
GTTAAGCTCCTTGAGG-1_sample1
GTTAAGTGTCTAACCT-1_sample1
GTTAAGTGTCTCACTG-1_sample1
GTTAAGTGTTTGGCGG-1_sample1
GTTAATGTCCTAATGA-1_sample1
GTTACCTGTCGCAAAC-1_sample1
GTTACCTGTCGCGCAA-1_sample1
GTTACGCCAGTAGGAT-1_sample1
GTTACGTAGCCACATG-1_sample1
GTTACTCGTCGACTAA-1_sample1
GTTAGACTCCTTAGTT-1_sample1
GTTAGGCGTAATCGCA-1_sample1
GTTCACCTCATGCTAA-1_sample1
GTTCACCTCCTCGATC-1_sample1
GTTCATTTCCAAGTTA-1_sample1
GTTCATTTCCTAAGTA-1_sample1
GTTCATTTCGAGCAAA-1_sample1
GTTCATTTCTTGCATT-1_sample1
GTTCCCAGTGGATTGC-1_sample1
GTTCCCAGTTAGCAGC-1_sample1
GTTCCTGGTCATAGAT-1_sample1
GTTCCTGGTTAAGGCC-1_sample1
GTTCCTTCAGTTAAAG-1_sample1
GTTCGCGCACTTAACG-1_sample1
GTTCTCATCCTAATGA-1_sample1
GTTCTCATCGAAGCGG-1_sample1
GTTCTTAGTAACGGGA-1_sample1
GTTCTTAGTTGAGGTC-1_sample1
GTTGCCCGTTGCAGTA-1_sample1
GTTGCGGGTTAGAGGG-1_sample1
GTTGCTGAGGACACTT-1_sample1
GTTGCTGAGTTACTTC-1_sample1
GTTGGAGCAGGCAAGC-1_sample1
GTTGTTGCAAACAACA-1_sample1
GTTGTTGCATTATCCC-1_sample1
GTTTACCGTCAAGTAT-1_sample1
GTTTACCGTTTCGCCA-1_sample1
GTTTAGCAGACTTATG-1_sample1
GTTTAGCAGAGAAGGG-1_sample1
GTTTAGCAGTTTGAGC-1_sample1
GTTTATCTCATGCTAA-1_sample1
GTTTCAGCAAGGTACG-1_sample1
GTTTCAGCACCGGTAT-1_sample1
GTTTCAGCAGCAAGAT-1_sample1
GTTTCCTCATATAACC-1_sample1
GTTTCTAGTCAGTAAT-1_sample1
GTTTGCTGTGATGAGG-1_sample1
GTTTGTAAGCTGAGGG-1_sample1
GTTTGTAAGGGTTAGA-1_sample1
GTTTGTAAGTTTAACG-1_sample1
TAAACAGCAGGATGGC-1_sample1
TAAACAGCATGAAATG-1_sample1
TAAACAGCATTGTTGG-1_sample1
TAAAGCCTCAGCATTA-1_sample1
TAAAGCCTCCGGCTAA-1_sample1
TAACAAGCAGGCCATT-1_sample1
TAACCGGTCGCCTGTT-1_sample1
TAACCGGTCGGTCAGC-1_sample1
TAACCGGTCGGTTACG-1_sample1
TAACCTAAGCGAGGTG-1_sample1
TAACCTAAGCGGGCAA-1_sample1
TAAGCCAGTAACAGGG-1_sample1
TAAGCCAGTGGTGAGA-1_sample1
TAAGCCTAGCATGTCG-1_sample1
TAAGCCTAGGCGCTTA-1_sample1
TAAGCTATCAAACCGT-1_sample1
TAAGCTATCGGTTCCT-1_sample1
TAAGGACCACTGGCCA-1_sample1
TAAGGCTTCATTAGCA-1_sample1
TAAGGCTTCCTTCGTA-1_sample1
TAAGTGCTCACTAAGC-1_sample1
TAATCACCAATATACC-1_sample1
TAATCACCACAGAACG-1_sample1
TAATCCGCAAATATCC-1_sample1
TAATCCGCACAGAAAC-1_sample1
TAATGCATCAAGACTC-1_sample1
TAATGCATCGTTTCGC-1_sample1
TAATGGTGTCCTAGTT-1_sample1
TAATGGTGTTTCCACG-1_sample1
TACAAGCTCCTCCTAA-1_sample1
TACAAGCTCTGGCATG-1_sample1
TACAAGCTCTGTTCAT-1_sample1
TACAATGTCGCATTAA-1_sample1
TACAATGTCTGTTGCC-1_sample1
TACAGCTAGCAGCTAT-1_sample1
TACAGCTAGGAAGCTA-1_sample1
TACAGGTTCCTCACTA-1_sample1
TACAGGTTCCTTGAGG-1_sample1
TACATCAAGCGCTAAT-1_sample1
TACATCAAGCTCAAAC-1_sample1
TACATCAAGGGCTTAT-1_sample1
TACATCAAGTAAAGGT-1_sample1
TACCAAATCATTAGTG-1_sample1
TACCAAATCGATCAGT-1_sample1
TACCAAATCTAATCTC-1_sample1
TACCAAATCTGGTCCT-1_sample1
TACCAAATCTTGGACG-1_sample1
TACCCGGCATCAGTAT-1_sample1
TACCGAAGTTAGGTGC-1_sample1
TACCGCAAGGATCCGC-1_sample1
TACCGTTGTGTTTGAG-1_sample1
TACCGTTGTTGGCCGA-1_sample1
TACCTCATCTCACAAA-1_sample1
TACCTCATCTCTAGCC-1_sample1
TACCTCATCTTAGCGG-1_sample1
TACCTGCTCAATCTCT-1_sample1
TACCTGCTCCTTTACG-1_sample1
TACCTTAGTATTACCC-1_sample1
TACGCACCAAGGACCA-1_sample1
TACGGATTCAAGCTTA-1_sample1
TACGTAATCAGTATTG-1_sample1
TACGTACAGCTGAGGG-1_sample1
TACGTACAGCTTCCCG-1_sample1
TACGTACAGTTTGGTA-1_sample1
TACGTTAAGTTAGTGC-1_sample1
TACTGACAGTAGCCAT-1_sample1
TACTGAGGTATTTGGG-1_sample1
TACTGAGGTTAAGGCC-1_sample1
TACTGCACACACCAAC-1_sample1
TACTGCACAGTAAAGC-1_sample1
TACTGCACATTAAAGG-1_sample1
TACTGCACATTAGCCA-1_sample1
TACTGGCCAAGCGAGC-1_sample1
TACTTCGTCAGCTAAC-1_sample1
TACTTCGTCATCACTT-1_sample1
TACTTGTTCACAGACT-1_sample1
TAGACCAGTAGCAGCT-1_sample1
TAGACCAGTCAGGCAT-1_sample1
TAGACCAGTTCCTCCT-1_sample1
TAGAGCCGTCCTAGTT-1_sample1
TAGAGCCGTTACTTCA-1_sample1
TAGCAGGCAGCATTAT-1_sample1
TAGCATATCCTAATTC-1_sample1
TAGCCGGGTTAGTACG-1_sample1
TAGCCTGAGAACAAGT-1_sample1
TAGCCTGAGGAGGTTA-1_sample1
TAGCCTGAGGCTCATG-1_sample1
TAGCGCGGTAGCCATA-1_sample1
TAGCGGCTCGCATTAA-1_sample1
TAGCTAATCACCGGTA-1_sample1
TAGCTAATCGGTTTCC-1_sample1
TAGCTAGGTAGTCAAT-1_sample1
TAGCTAGGTCATCCTG-1_sample1
TAGCTAGGTGCTAGAC-1_sample1
TAGCTAGGTTAAGTGT-1_sample1
TAGCTAGGTTTAACGG-1_sample1
TAGCTTAAGCAGGTTT-1_sample1
TAGCTTGCAGGCTAGA-1_sample1
TAGGAACCAGTCTATG-1_sample1
TAGGAGGGTCATTGTC-1_sample1
TAGGAGTCAACACTTG-1_sample1
TAGGAGTCATGAAATG-1_sample1
TAGGCTAGTACAATGT-1_sample1
TAGGCTGTCCTGAATA-1_sample1
TAGGCTGTCGCCTAAG-1_sample1
TAGGCTTAGACTATTG-1_sample1
TAGGCTTAGGCCCAGT-1_sample1
TAGGGTTTCACCTGTC-1_sample1
TAGGTGCGTCAAAGGG-1_sample1
TAGGTGCGTTTCGCGC-1_sample1
TAGGTTATCGCTATGG-1_sample1
TAGGTTATCTCACACC-1_sample1
TAGTAAGCAACCTGGT-1_sample1
TAGTAAGCAGGACCTT-1_sample1
TAGTAAGCAGGTTCAC-1_sample1
TAGTAGGAGGAGCATA-1_sample1
TAGTGAGAGATAGACG-1_sample1
TAGTGGCGTAAAGCAA-1_sample1
TAGTGGCGTATTGCAG-1_sample1
TAGTGTGGTCACAAAT-1_sample1
TAGTGTGGTTTGGCTT-1_sample1
TAGTTGTCATAAACCT-1_sample1
TAGTTTGAGCAAGATG-1_sample1
TAGTTTGAGTGTTGTA-1_sample1
TATAGCCAGCGAGCGA-1_sample1
TATAGCCAGGCATTGT-1_sample1
TATAGCCAGGTAAGCA-1_sample1
TATAGCCAGGTGAAAT-1_sample1
TATAGCTCAAGGTGCA-1_sample1
TATAGCTCAAGTTATC-1_sample1
TATATCCTCGATTTAG-1_sample1
TATCACAAGCGTGCGT-1_sample1
TATCACAAGGCAACAA-1_sample1
TATCACAAGTCATTGA-1_sample1
TATCACGCAAGGATTA-1_sample1
TATCACGCAGGTTAAA-1_sample1
TATCCAGCAACTCGCG-1_sample1
TATCCAGCAGGCTAAG-1_sample1
TATCCGGAGTAGCGCC-1_sample1
TATCGAGGTACCGTAA-1_sample1
TATCGAGGTAGCTGCG-1_sample1
TATCGCACAACTGGCT-1_sample1
TATCGCACATGTTGGC-1_sample1
TATGACTCAGCCAGAA-1_sample1
TATGCATCAACCTGGT-1_sample1
TATGCATCAGGCTTCG-1_sample1
TATGGATGTCGCAAAC-1_sample1
TATGGCCCAGGCATGA-1_sample1
TATGTGATCCCTCAAC-1_sample1
TATTACCTCAAGGACA-1_sample1
TATTACCTCGATATTG-1_sample1
TATTACCTCTCCTCAA-1_sample1
TATTAGCCAATGAAGC-1_sample1
TATTAGCCACAAAGGT-1_sample1
TATTAGCCACAGAAAC-1_sample1
TATTAGCCACGTAATT-1_sample1
TATTAGCCATTGTGCA-1_sample1
TATTCGTTCCGTAAAC-1_sample1
TATTTGGAGTCGCTAG-1_sample1
TCAACAATCCTCCCTC-1_sample1
TCAACAATCTAAGGTC-1_sample1
TCAAGAACAGCATTAT-1_sample1
TCAAGAACATAGCGAG-1_sample1
TCAAGAACATGTTGCA-1_sample1
TCAAGACTCGGTACGC-1_sample1
TCAAGCTAGCAAGACA-1_sample1
TCAAGCTAGGAGTCGG-1_sample1
TCAAGGAAGCCTGGTA-1_sample1
TCAAGGAAGGACTTAC-1_sample1
TCAAGGTTCAGTGAAG-1_sample1
TCAAGGTTCGTTATAG-1_sample1
TCAAGTATCAATTGGC-1_sample1
TCAAGTATCCGCATGA-1_sample1
TCAATCGCAGCCGCTA-1_sample1
TCACATAAGACAACAG-1_sample1
TCACATAAGCACAGCC-1_sample1
TCACATAAGCCACATG-1_sample1
TCACATAAGTGAACAG-1_sample1
TCACCGGCAAGCTAAA-1_sample1
TCACCGGCAAGTGAAC-1_sample1
TCACCGGCAGCTAACC-1_sample1
TCACCTCAGGGTGGAT-1_sample1
TCACCTGGTGTTCCCA-1_sample1
TCACGGATCATGTTTC-1_sample1
TCACTGACATCCTAGA-1_sample1
TCAGCAAGTAAGGTCC-1_sample1
TCAGCAAGTTTGCAGA-1_sample1
TCAGCGATCATAACCA-1_sample1
TCAGGAGCACATAACT-1_sample1
TCAGGAGCATGCATAT-1_sample1
TCAGGTCCAAGGTACG-1_sample1
TCAGGTTAGGGACCTC-1_sample1
TCAGTAGGTTGTTGTC-1_sample1
TCAGTGAGTCCCGGAA-1_sample1
TCATAACCACAGAAAC-1_sample1
TCATACTTCGATTTGA-1_sample1
TCATCCATCTAATCAG-1_sample1
TCATGAGGTATACTGG-1_sample1
TCATGCCTCATTGCGG-1_sample1
TCATGTTTCCTCGATC-1_sample1
TCATTGCGTAACCACA-1_sample1
TCATTGCGTCATAAGT-1_sample1
TCATTGCGTGTAACCA-1_sample1
TCATTGTTCTACCTGC-1_sample1
TCATTGTTCTTTGTAC-1_sample1
TCCAGCAAGGGCTTAT-1_sample1
TCCAGCAAGTCACTCC-1_sample1
TCCAGGATCCTAATTC-1_sample1
TCCAGGTCAAGCTACC-1_sample1
TCCATAAAGCACTAAC-1_sample1
TCCATATTCTACTAAG-1_sample1
TCCATATTCTTGGACG-1_sample1
TCCATATTCTTGGATA-1_sample1
TCCATCATCCGTTAAA-1_sample1
TCCATGCTCCGGGACT-1_sample1
TCCATGCTCGCAAACT-1_sample1
TCCATTGTCATCCTAT-1_sample1
TCCCGGACAATTGACT-1_sample1
TCCCGTTAGGCGCTAC-1_sample1
TCCCTCACACAAACTT-1_sample1
TCCGCCATCGATTATG-1_sample1
TCCGGAATCCGCATGA-1_sample1
TCCGGAATCGGTACGC-1_sample1
TCCGGTTTCTGCAAAC-1_sample1
TCCTCTAAGCGCTAAT-1_sample1
TCCTCTAAGCGTGCGT-1_sample1
TCCTCTAAGGAGCACG-1_sample1
TCCTCTAAGGCGGATG-1_sample1
TCCTCTAAGGTGTTAC-1_sample1
TCCTCTAAGTGAACAG-1_sample1
TCCTCTAAGTTATCCT-1_sample1
TCCTGGTTCATTATGG-1_sample1
TCCTGGTTCTTACTCG-1_sample1
TCCTGTTCAAGGTCCT-1_sample1
TCCTTAGTCACCTGTC-1_sample1
TCCTTAGTCACTTCAT-1_sample1
TCCTTAGTCAGGCTAT-1_sample1
TCCTTAGTCGATTCTT-1_sample1
TCCTTCAAGCCATCAG-1_sample1
TCCTTCAAGTAAAGGT-1_sample1
TCCTTCAAGTATCGCG-1_sample1
TCCTTTACACCAGGTT-1_sample1
TCCTTTACATTGTGCA-1_sample1
TCGACAAGTCGACTCC-1_sample1
TCGCCCATCAATCTAG-1_sample1
TCGCCCATCATCGTTT-1_sample1
TCGCCCATCCTTGCGT-1_sample1
TCGCGAGGTTTGGCTT-1_sample1
TCGCGCACATTCCTGT-1_sample1
TCGCTAACACATTGCA-1_sample1
TCGGTTACACGAATCC-1_sample1
TCGGTTCTCTACCTCA-1_sample1
TCGTAATCAGCAAGAT-1_sample1
TCGTAATCATTGTGAT-1_sample1
TCGTCAACAAACTGCC-1_sample1
TCGTCAACAACCTAAT-1_sample1
TCGTCAACAAGGACCA-1_sample1
TCGTTAAAGCTATTAG-1_sample1
TCGTTAAAGGAAGCTA-1_sample1
TCGTTACGTTAGGCTA-1_sample1
TCGTTATTCGAGCTAT-1_sample1
TCGTTATTCGCTTGCT-1_sample1
TCGTTTCCACAATGTT-1_sample1
TCGTTTCCAGGACCTT-1_sample1
TCGTTTCCATCCAGGT-1_sample1
TCTAACCGTAGTTGGC-1_sample1
TCTAACCGTCGCGCAA-1_sample1
TCTAACCGTGCTTAGA-1_sample1
TCTAACCGTTGCATCT-1_sample1
TCTAACTTCATCCTCA-1_sample1
TCTAACTTCGCTAGCA-1_sample1
TCTAAGGGTCCTAGTT-1_sample1
TCTAATCTCATGCTTT-1_sample1
TCTACCTCAAACCTAT-1_sample1
TCTACCTCAATTGACT-1_sample1
TCTAGCCTCTACCTGC-1_sample1
TCTAGCCTCTTGCAGG-1_sample1
TCTATGTTCACGCATG-1_sample1
TCTATGTTCCTTCAAT-1_sample1
TCTCAATTCAGCAAGA-1_sample1
TCTCAATTCAGTATTG-1_sample1
TCTCAATTCGGTTTCC-1_sample1
TCTCAATTCGTACCGA-1_sample1
TCTCACCAGATGGACA-1_sample1
TCTCCTCGTACCAGGT-1_sample1
TCTGGCTTCAAGGACA-1_sample1
TCTGTGACAGGATAAC-1_sample1
TCTGTGACAGGTTACC-1_sample1
TCTTCAAGTTGTTGTC-1_sample1
TCTTGTCCATAAGTTC-1_sample1
TGAAACTGTAAACAAG-1_sample1
TGAAACTGTGAACAAA-1_sample1
TGAAACTGTTCGCTCA-1_sample1
TGAACAACAAACCTTG-1_sample1
TGAACAACATGGCCTG-1_sample1
TGAACAACATTCCTCG-1_sample1
TGAACAGAGAGAGGCT-1_sample1
TGAACAGAGGAACGCG-1_sample1
TGAAGGATCAATGTCA-1_sample1
TGAAGTGAGTTCCTCA-1_sample1
TGACCTTGTTAAGCCA-1_sample1
TGACTTCGTCATCAAG-1_sample1
TGACTTCGTTGGCCGA-1_sample1
TGAGAACCAAGGTAAC-1_sample1
TGAGCAAAGCCGCTTT-1_sample1
TGAGCAAAGGTCCGTA-1_sample1
TGAGCACGTTATAGCG-1_sample1
TGAGCTTAGGACGTAA-1_sample1
TGAGGAGGTTAATCGG-1_sample1
TGAGGCACAAACCCTA-1_sample1
TGAGGCACATGTTGGC-1_sample1
TGAGGGAGTCAAGTAT-1_sample1
TGAGTGAAGCGCAATT-1_sample1
TGATCACAGATAACCC-1_sample1
TGATCAGGTTTGCGCC-1_sample1
TGATCCTGTGTGTGGT-1_sample1
TGATGAACAAACCCTA-1_sample1
TGATGAACAGCATTAT-1_sample1
TGATGAACAGGAACCA-1_sample1
TGATGACTCACGCATG-1_sample1
TGATGACTCAGCAAGA-1_sample1
TGATGACTCCTGAATA-1_sample1
[truncated: 17,625 more rows]
