# Supplementary material for: Dissecting the enhancer gene regulatory network in early Drosophila spermatogenesis
Source: Nat Commun. 2025 Jul 23;16:6766. doi: 10.1038/s41467-025-62046-9 (PMC12284225; doi:10.1038/s41467-025-62046-9)
Supplement: Supplementary file 4 — Supplementary Data 2 [file 41467_2025_62046_MOESM4_ESM.xlsx]

## Sheet: Supplementary Data 2
Supplementary Data 2 - Multiome 10x barcodes manually excluded as specified in the Methods.
AAACCGAAGTGTTGTA-1_sample1
AAACCGCGTCCTTAGT-1_sample1
AAACCGGCAAACCTTG-1_sample1
AAACCGGCAATCGCAC-1_sample1
AAACGCGCAAGCCAGA-1_sample1
AAACGCGCAATTATGC-1_sample1
AAACGGATCATTAGTG-1_sample1
AAACGGATCCTTGAGG-1_sample1
AAAGCCCGTTACCGGG-1_sample1
AAAGCCGCACCTCACC-1_sample1
AAAGCTTGTAAAGCGG-1_sample1
AAAGCTTGTCATAGAT-1_sample1
AAAGGACGTAGCCTAA-1_sample1
AAAGGCTCATAGACTT-1_sample1
AAATGGCCACGTGCTG-1_sample1
AAATGGCCATACCCGG-1_sample1
AACAAAGGTTTCCACG-1_sample1
AACAGATAGGACTAAG-1_sample1
AACAGATAGGCCTAAT-1_sample1
AACAGCAAGTGAGCAA-1_sample1
AACAGGATCAATCATG-1_sample1
AACATAGCAGTCTATG-1_sample1
AACATCATCCCGCCTA-1_sample1
AACATTGTCTGTTCAT-1_sample1
AACCGCTCAACTAGAA-1_sample1
AACCGGCTCACTTCAT-1_sample1
AACCTAATCCTCATGC-1_sample1
AACCTAATCTAATTGG-1_sample1
AACCTCACATGCATAT-1_sample1
AACCTCCTCTTACTCG-1_sample1
AACCTTAAGAGGCTAA-1_sample1
AACCTTAAGGGCCACT-1_sample1
AACCTTGCAATACTGT-1_sample1
AACGGTAAGAATCTCA-1_sample1
AACGGTAAGCGGCTGT-1_sample1
AACGGTAAGTAAACCC-1_sample1
AACTAGCTCGTTAGTA-1_sample1
AACTAGTGTCAGGAAG-1_sample1
AACTCACAGTTAGTGC-1_sample1
AACTGTTCAGTAAAGC-1_sample1
AAGACATAGCATTTCT-1_sample1
AAGACATAGCGCTAAT-1_sample1
AAGCAAGTCGTTTCCA-1_sample1
AAGCATGAGTTTAACG-1_sample1
AAGCCACGTCGTAATG-1_sample1
AAGCCTCCAATTGCGC-1_sample1
AAGCCTCCACGCAACT-1_sample1
AAGCCTGTCATTAGCA-1_sample1
AAGCCTGTCCCTGTTA-1_sample1
AAGCGAATCTGTGCCT-1_sample1
AAGCGCTGTTACTTCA-1_sample1
AAGCGGGTCACCTGCT-1_sample1
AAGCTATGTAAGCTTG-1_sample1
AAGCTATGTTGGCGTG-1_sample1
AAGCTCCCAGGCTTGT-1_sample1
AAGCTCCCATTGGGAG-1_sample1
AAGGATCCACGGTACT-1_sample1
AAGGATGTCCCGTTAC-1_sample1
AAGGATTAGCAGGTGG-1_sample1
AAGGCCCTCCGTTAAA-1_sample1
AAGGTATAGCCTGACA-1_sample1
AAGGTCAAGCCTGTGA-1_sample1
AAGGTCAAGGGCTTTG-1_sample1
AAGGTGCAGTCACTCC-1_sample1
AAGTCTATCCCTCAAC-1_sample1
AAGTGCAAGTTAGCCG-1_sample1
AAGTTACGTAAATTGC-1_sample1
AAGTTACGTATGTGGC-1_sample1
AAGTTAGCAGGACCTT-1_sample1
AAGTTAGCATAGCGAG-1_sample1
AAGTTTGTCCGCAAGC-1_sample1
AAGTTTGTCGTTAGTA-1_sample1
AATACCGGTACCGGAT-1_sample1
AATAGAGGTTTACGTC-1_sample1
AATAGCTGTACCAGGT-1_sample1
AATCAGGAGCTGTCAG-1_sample1
AATCCATCATAGCAGG-1_sample1
AATCCCTGTCATCAAG-1_sample1
AATCCGTAGGCGCATC-1_sample1
AATCCTAAGTCGCTAG-1_sample1
AATCGCCCAACCTAAT-1_sample1
AATCGCCCAACCTGGT-1_sample1
AATCGCCCACTGGCCA-1_sample1
AATCGCCCATGGCCCA-1_sample1
AATCTCAAGGTGAAGC-1_sample1
AATCTTGAGAGAGCCG-1_sample1
AATGAAGGTGTTGTGA-1_sample1
AATGCATGTGCTTTAC-1_sample1
AATGCATGTTGCCTCA-1_sample1
AATGCGCGTCTAGCTT-1_sample1
AATGGCGCACATACTG-1_sample1
AATTACCCAGGAACCA-1_sample1
AATTACCCATTGTGCA-1_sample1
AATTAGCGTGACATGC-1_sample1
AATTGCCAGTAGCCAT-1_sample1
AATTGCTCAACAGCCT-1_sample1
AATTGGACAATGCGCT-1_sample1
AATTGGACAGTTGCGT-1_sample1
AATTGGGAGCTGAGGG-1_sample1
AATTGTGTCATGCAAC-1_sample1
AATTGTGTCATTAGCA-1_sample1
AATTGTGTCATTGTTC-1_sample1
AATTTCCTCTATCGCC-1_sample1
AATTTGCCATCACAGC-1_sample1
AATTTGCCATTAAACC-1_sample1
ACAAACTGTCCGGTTC-1_sample1
ACAAACTGTGGTTCTT-1_sample1
ACAAACTGTTACAAAC-1_sample1
ACAACAACACCTGGTG-1_sample1
ACAACACTCGGCCAGT-1_sample1
ACAACACTCTTTGACT-1_sample1
ACAACAGAGCTCCCTG-1_sample1
ACAACATGTTGGTTCT-1_sample1
ACACCTTGTGTCACGG-1_sample1
ACACGGACAACGTGCT-1_sample1
ACACTAGGTAGCTGCG-1_sample1
ACACTTGCAGGCTAAG-1_sample1
ACAGCCGGTAATAACC-1_sample1
ACAGCCGGTCCTAATC-1_sample1
ACAGGAATCAGGAAGC-1_sample1
ACAGGATCAGCACGAA-1_sample1
ACAGGATCATCATGTG-1_sample1
ACAGGCTGTACTTCAC-1_sample1
ACAGGCTGTCGTAATG-1_sample1
ACAGGTAAGCAAGACA-1_sample1
ACAGTATGTCATCCTG-1_sample1
ACAGTATGTTAGACCA-1_sample1
ACAGTATGTTGCTTCG-1_sample1
ACATAGCTCAGCAAAG-1_sample1
ACATAGCTCCTCAGCT-1_sample1
ACATTGCAGCACGATT-1_sample1
ACATTGCAGTTATCTC-1_sample1
ACCAAACTCCGCCAAA-1_sample1
ACCAATATCGCAATCG-1_sample1
ACCACACCAGGCTAAG-1_sample1
ACCAGCTCACAACAAA-1_sample1
ACCAGGCTCCTTCGTA-1_sample1
ACCAGGCTCTGCAACG-1_sample1
ACCAGGGAGTCGCAAT-1_sample1
ACCATAATCTCGCCTG-1_sample1
ACCATTAAGGAACACA-1_sample1
ACCCAACCAAGCTTAT-1_sample1
ACCCAACCACCGGCTA-1_sample1
ACCCGCTGTGGATTAT-1_sample1
ACCCGCTGTTAAGCGC-1_sample1
ACCCGCTGTTAAGTGT-1_sample1
ACCCTGTTCCTAATTC-1_sample1
ACCGAAGCAAAGCTCC-1_sample1
ACCGAAGCACTTGTTC-1_sample1
ACCGCAATCCTGATGG-1_sample1
ACCGCAATCTCATCAT-1_sample1
ACCGCAATCTGGCATG-1_sample1
ACCGGCTAGCTCCTTA-1_sample1
ACCGGCTAGGACCGCT-1_sample1
ACCTAAATCTTAGCGG-1_sample1
ACCTAAGGTTAGGTGC-1_sample1
ACCTACCTCGGTTTGG-1_sample1
ACCTCACTCAATACGC-1_sample1
ACCTCACTCATGACCG-1_sample1
ACCTGTTGTGCTAGAC-1_sample1
ACCTTCCAGACAGGCG-1_sample1
ACGAACAAGACAAACG-1_sample1
ACGAACAAGCGTGCAC-1_sample1
ACGAACAAGTCAGTAC-1_sample1
ACGAAGTCAAACAACA-1_sample1
ACGACAAAGCCTAACG-1_sample1
ACGACAAAGCTATGAC-1_sample1
ACGACTTAGGTCTTGG-1_sample1
ACGCAAGCAACTCGCG-1_sample1
ACGCAAGCAATAACCT-1_sample1
ACGCAAGCAATAATGG-1_sample1
ACGCCACAGGGCCATC-1_sample1
ACGCCACAGTCAATTG-1_sample1
ACGCCTAAGGGCTTAT-1_sample1
ACGCCTTTCGTTCACC-1_sample1
ACGGTTTAGCCATCAG-1_sample1
ACGTACCCATCGTTCT-1_sample1
ACGTCAAGTGATCAGC-1_sample1
ACGTCCTTCGATTCTT-1_sample1
ACGTTACAGCCAAATC-1_sample1
ACTAACCAGAATCTCA-1_sample1
ACTAACCAGCCAGTAT-1_sample1
ACTAATCCATGACTAT-1_sample1
ACTAGGCGTTAGCCAA-1_sample1
ACTCACCTCACAAGCT-1_sample1
ACTCACCTCCTCACTA-1_sample1
ACTCACCTCGGTCATG-1_sample1
ACTCACCTCTAAGGTC-1_sample1
ACTCACTGTAGGTGTC-1_sample1
ACTCCTCAGCGTGCGT-1_sample1
ACTCCTCAGCTTTGGG-1_sample1
ACTCCTCAGGCTCATG-1_sample1
ACTCGCGCAGCTCAAC-1_sample1
ACTCGCTTCAAAGGCA-1_sample1
ACTCGCTTCCCTCTAA-1_sample1
ACTCGCTTCCTGATTT-1_sample1
ACTCGCTTCGTTATAG-1_sample1
ACTGAAACAACACCTA-1_sample1
ACTGAATGTCTCACTG-1_sample1
ACTTAGGGTTCCGCAC-1_sample1
ACTTAGTCATTGCGTA-1_sample1
ACTTATCTCAATGTCA-1_sample1
ACTTATCTCATTGACA-1_sample1
ACTTATCTCGTCCTTA-1_sample1
ACTTATCTCTGGCATG-1_sample1
ACTTCGCTCCCTGACT-1_sample1
ACTTCGCTCGCTAGAT-1_sample1
ACTTGTAAGTCCTTTG-1_sample1
ACTTGTCGTAATCGCA-1_sample1
ACTTGTCGTTGACTTC-1_sample1
ACTTTGTTCAGGTTTA-1_sample1
ACTTTGTTCCCATAGG-1_sample1
AGAAACCCAGACAAAC-1_sample1
AGAAACCCATACCCGG-1_sample1
AGAAACTAGCTCATAA-1_sample1
AGAAAGGCAGAACCGA-1_sample1
AGAAAGGCAGCTACGT-1_sample1
AGAACCAAGCGCCTAA-1_sample1
AGAACCAAGGTCGATT-1_sample1
AGAACCGCACCCACCT-1_sample1
AGAATCGAGTAAAGGT-1_sample1
AGAATCGAGTATCGCG-1_sample1
AGAATCTGTACTGAAT-1_sample1
AGACACGCAAGGTCCT-1_sample1
AGACACGCATGATTGT-1_sample1
AGACCCGGTACTTAGG-1_sample1
AGACTATGTTATCCTA-1_sample1
AGAGAAGCATCAGTAT-1_sample1
AGAGAGGAGTTTGCGG-1_sample1
AGAGATTAGGAGGTTA-1_sample1
AGAGATTAGGTAACGA-1_sample1
AGAGGAACAATGAAGC-1_sample1
AGAGGATGTTGTCATC-1_sample1
AGATGAAGTCGCATAA-1_sample1
AGATGCTTCAAGGACA-1_sample1
AGATGCTTCCAAACAC-1_sample1
AGCAAATAGAGGCTAA-1_sample1
AGCAAATAGTTACTTC-1_sample1
AGCAAATAGTTGCGTG-1_sample1
AGCAACAAGAAGGTGC-1_sample1
AGCAATACACAGGAAT-1_sample1
AGCACAGCAAAGGCCA-1_sample1
AGCACAGCACGCAACT-1_sample1
AGCACTTAGGAGTAAT-1_sample1
AGCAGGTAGGCGCACT-1_sample1
AGCATCCCAATTAGGA-1_sample1
AGCATCCCAGAGAGCC-1_sample1
AGCATCCCAGGTTTGC-1_sample1
AGCATTTCAGCTTAAT-1_sample1
AGCCTCCGTAACCAGC-1_sample1
AGCGATTTCACTAAGC-1_sample1
AGCGATTTCGGCCAGT-1_sample1
AGCGCCTAGCGATAAG-1_sample1
AGCGCCTAGGGTCTAT-1_sample1
AGCTAAACAGCTCATA-1_sample1
AGCTAACTCGGTCAGC-1_sample1
AGCTACGTCTTGTCCA-1_sample1
AGCTAGTTCATAAGCC-1_sample1
AGCTAGTTCGTTACTT-1_sample1
AGCTCATAGTCTATGA-1_sample1
AGCTGCTCAAGTGTTT-1_sample1
AGCTGCTCAGTTTGTG-1_sample1
AGCTTAATCACCAATA-1_sample1
AGCTTAATCGTGCCTT-1_sample1
AGCTTAATCTCACTAT-1_sample1
AGCTTGGTCTTTAAGG-1_sample1
AGGAACCAGTCTTGAA-1_sample1
AGGACGTAGGGATGAC-1_sample1
AGGACGTAGGGCTTTG-1_sample1
AGGACGTAGTCCTTCA-1_sample1
AGGACTAAGAGCCGGA-1_sample1
AGGACTAAGGCATTGT-1_sample1
AGGACTAAGTGAACCT-1_sample1
AGGAGCTAGGAACGGT-1_sample1
AGGATGCAGGACTAAG-1_sample1
AGGCAGGTCCAATAGC-1_sample1
AGGCAGGTCGATAACC-1_sample1
AGGCCCAGTGGTTCTT-1_sample1
AGGCGGATCCAATAGC-1_sample1
AGGCGGATCCAGGAAA-1_sample1
AGGCTAAAGCAGGTGG-1_sample1
AGGCTAAAGGTGCGGA-1_sample1
AGGCTAGCACCACAAC-1_sample1
AGGGCCTTCCGCACAA-1_sample1
AGGGCTACAATCATGT-1_sample1
AGGGCTACAATCCTAG-1_sample1
AGGGCTACAGTATGTT-1_sample1
AGGTAACCATTGTTGG-1_sample1
AGGTACGCATAATGTC-1_sample1
AGGTATTGTCTCAGCC-1_sample1
AGGTATTGTTGCAATG-1_sample1
AGGTATTGTTGTTGCT-1_sample1
AGGTCAAAGGCCATCA-1_sample1
AGGTCAAAGTTATCTC-1_sample1
AGGTGAATCTGGCATG-1_sample1
AGGTGAGGTCTTACTA-1_sample1
AGGTTAACATCCAGGT-1_sample1
AGGTTAGAGGTCAAAG-1_sample1
AGGTTTATCATAGCCG-1_sample1
AGGTTTATCCAAGTTA-1_sample1
AGGTTTATCCCTGGTT-1_sample1
AGGTTTATCGATTATG-1_sample1
AGGTTTGGTTACTAGG-1_sample1
AGTAACACAATAATGG-1_sample1
AGTAACGAGCACTAAC-1_sample1
AGTAATGCAACTGGGA-1_sample1
AGTAATGCATTATCCC-1_sample1
AGTAGGATCATTATGG-1_sample1
AGTCAATGTCTAACCT-1_sample1
AGTCAGGCAGGCGATA-1_sample1
AGTCCTTGTGCTAGCG-1_sample1
AGTCCTTGTTAGTGAT-1_sample1
AGTCTTGCAATGCGCT-1_sample1
AGTGAGTCAAGCGAGC-1_sample1
AGTGAGTCACAGACTC-1_sample1
AGTGATGAGTCTGGGC-1_sample1
AGTGCACGTTGTTGTC-1_sample1
AGTGCCGGTGGTTCTT-1_sample1
AGTGCGGAGCCGGTAC-1_sample1
AGTGGACAGCTGGCTA-1_sample1
AGTGGACAGTTAGAGG-1_sample1
AGTTACTCAAATGCCC-1_sample1
AGTTACTCAATGAAGC-1_sample1
AGTTACTCACCACAAC-1_sample1
AGTTACTCAGAGGGAG-1_sample1
AGTTACTCATGAAGTA-1_sample1
AGTTATGTCGTTTCCA-1_sample1
AGTTGCAGTGGAAACG-1_sample1
AGTTGCAGTTACAACG-1_sample1
AGTTGCGTCTACCTAT-1_sample1
AGTTGGCGTCATAGAT-1_sample1
AGTTTGATCACTAAGC-1_sample1
AGTTTGCAGTGCACGC-1_sample1
ATAAGTCGTTCACCCA-1_sample1
ATAAGTCGTTGTAACG-1_sample1
ATACCTGCACCGTTCC-1_sample1
ATAGATGCATGACTAT-1_sample1
ATATAGGCATTTAAGC-1_sample1
ATATGCTCAGCTCAAC-1_sample1
ATATGGTGTATGTGGC-1_sample1
ATATGTCCATAAGGAC-1_sample1
ATCAAGACAAACCCTA-1_sample1
ATCAATCCAACCCTCC-1_sample1
ATCAATCCACATACTG-1_sample1
ATCACAATCGGCTAGC-1_sample1
ATCACCCTCAGGTTTA-1_sample1
ATCACCCTCCCAGTAG-1_sample1
ATCACCCTCCGCCAAA-1_sample1
ATCAGGTTCATTGACA-1_sample1
ATCATCAAGGAGGCAT-1_sample1
ATCATGTCACAACAGG-1_sample1
ATCCAACAGAGGAGTC-1_sample1
ATCCAACAGCCAGGTC-1_sample1
ATCCAACAGGTCCAAT-1_sample1
ATCCAACAGTCTCACC-1_sample1
ATCCAACAGTTTGTCT-1_sample1
ATCCACCTCTGCAAGT-1_sample1
ATCCCGCGTACCGGAT-1_sample1
ATCCGTGAGCGCTCAA-1_sample1
ATCCTCATCCCATAAA-1_sample1
ATCCTCATCGAAGCGG-1_sample1
ATCCTCATCTAAGTGC-1_sample1
ATCGAGGCAACCTGGT-1_sample1
ATCGCCCGTACCAGGT-1_sample1
ATCGCCCGTTGTCCAT-1_sample1
ATCTATGAGACTTACA-1_sample1
ATGAAGCCATGAGTTT-1_sample1
ATGAAGCCATTGGGAG-1_sample1
ATGAAGTAGGTTAGAG-1_sample1
ATGAATGCAACCGCCA-1_sample1
ATGACTCAGAACCTGT-1_sample1
ATGAGCCGTCCCGGAA-1_sample1
ATGATGACAGGTTACC-1_sample1
ATGATGGAGCAGCTCA-1_sample1
ATGCAGGCACCTCGCT-1_sample1
ATGCAGGCATCCAGGT-1_sample1
ATGCATTCACACCAAC-1_sample1
ATGCCTGAGAGGGACT-1_sample1
ATGCCTGAGTTCCCAC-1_sample1
ATGCTTAAGGACAATG-1_sample1
ATGGCCCAGCAGGCCT-1_sample1
ATGGCCCAGCGGCTGT-1_sample1
ATGGCCCAGGTAGCTT-1_sample1
ATGGCCGGTGCTCACC-1_sample1
ATGGCTAGTGACATAT-1_sample1
ATGGTGCGTACAATGT-1_sample1
ATGTAACGTAGGTTGC-1_sample1
ATGTAACGTGATTACG-1_sample1
ATGTCCACAGCACCAT-1_sample1
ATGTCCACAGGACCTT-1_sample1
ATGTTCAAGGGACCTC-1_sample1
ATGTTGTCAGCTAACC-1_sample1
ATGTTTGAGCGCCTTT-1_sample1
ATGTTTGAGGCGCATC-1_sample1
ATGTTTGAGTTTGTCT-1_sample1
ATTACGTCACCAGGTT-1_sample1
ATTACGTCACTTCATC-1_sample1
ATTACGTCAGTTATGT-1_sample1
ATTAGCTCAACTAGCC-1_sample1
ATTAGTCCAATAATCC-1_sample1
ATTATGGTCTCTAGCC-1_sample1
ATTCAACCATTCAGCA-1_sample1
ATTCACTTCATTAGGC-1_sample1
ATTCACTTCCGGCTAA-1_sample1
ATTCATGAGACTCGCA-1_sample1
ATTCCGGAGCCTCTGT-1_sample1
ATTCCTAGTTTGACCT-1_sample1
ATTCCTCCAACTCGCG-1_sample1
ATTCCTCCAGTAGGTG-1_sample1
ATTCGTTTCATTGCGG-1_sample1
ATTCGTTTCGAGGTGG-1_sample1
ATTCGTTTCGCATTAA-1_sample1
ATTCGTTTCTAAATCG-1_sample1
ATTCGTTTCTAATCAG-1_sample1
ATTGAAGCAGATTCAT-1_sample1
ATTGCAGGTGTAATAC-1_sample1
ATTGCTCGTTACAACG-1_sample1
ATTGCTCGTTAGAGCC-1_sample1
ATTGGCTAGACTAAGG-1_sample1
ATTGGCTAGTTGCCTC-1_sample1
ATTTAGCCAATTAACC-1_sample1
ATTTAGCCAATTATGC-1_sample1
ATTTAGCCATGACTAT-1_sample1
ATTTGCAAGGCAATAG-1_sample1
ATTTGCGCACTAGGTC-1_sample1
CAAACGCGTACAATGT-1_sample1
CAAACTGGTACAAAGA-1_sample1
CAAACTGGTACCGTAA-1_sample1
CAAAGCGCAAGGTATA-1_sample1
CAAAGGATCTAGCGAT-1_sample1
CAACAGGCAGGCCAAA-1_sample1
CAACCCGCAGCTTAGC-1_sample1
CAACCCGCATGAAGTA-1_sample1
CAACCCTTCAGTATTG-1_sample1
CAACCCTTCTTTGAGA-1_sample1
CAACTAATCCATAAGC-1_sample1
CAAGAACCAAAGGTAC-1_sample1
CAAGAACCAATACTGT-1_sample1
CAAGAACCAGCATTAT-1_sample1
CAAGACAAGCTGTAAC-1_sample1
CAAGCTAGTCCTTCTC-1_sample1
CAAGGCCTCAAGTGTC-1_sample1
CAAGGCCTCGCTAGCA-1_sample1
CAAGGCTGTCATAAGT-1_sample1
CAAGGTTTCCGCTAGA-1_sample1
CAAGGTTTCTATGACA-1_sample1
CAAGTAACACCAAAGG-1_sample1
CAATAGCTCAGCAAAG-1_sample1
CAATATGTCAGCACCA-1_sample1
CAATCCCTCCGGGACT-1_sample1
CAATCCTGTATTACCC-1_sample1
CAATCCTGTTATCCGT-1_sample1
CAATGACTCGATAACC-1_sample1
CACAAGCGTTGTCCAT-1_sample1
CACAATATCAAACCTA-1_sample1
CACAATATCCCTGGTT-1_sample1
CACAATATCGCAATCG-1_sample1
CACAGGGAGGAAACTG-1_sample1
CACATAATCGATTTAG-1_sample1
CACATTAAGGACCTCA-1_sample1
CACCAACCAGTTTCTC-1_sample1
CACCTCAGTCATGAGC-1_sample1
CACCTGTTCGCACACA-1_sample1
CACGCAATCCTAAGTA-1_sample1
CACGCTAAGCTGTAAC-1_sample1
CACGCTAAGGGTGGAT-1_sample1
CACTAGCCAGTAAAGC-1_sample1
CACTGACCACAGCCAT-1_sample1
CAGAATCTCATGCGTG-1_sample1
CAGCAAGCAGGAAGCC-1_sample1
CAGCATGTCAGCAAGA-1_sample1
CAGCATGTCGCATTAA-1_sample1
CAGCCTTTCTAAGGTC-1_sample1
CAGCTATAGTAAACCC-1_sample1
CAGCTCAAGAAACTGG-1_sample1
CAGCTCAAGAGAAGGG-1_sample1
CAGCTCAAGCCAGTAT-1_sample1
CAGCTCAAGGTGAAGC-1_sample1
CAGCTCAAGTGAGGGT-1_sample1
CAGCTCAAGTTACCGG-1_sample1
CAGGACACACTTGTTC-1_sample1
CAGGACACAGGCCATT-1_sample1
CAGGATGCAATTTAGC-1_sample1
CAGGATGCACAATGCC-1_sample1
CAGGATGCAGAGAGCC-1_sample1
CAGGGTGAGGAGTCTT-1_sample1
CAGGTTAGTCCGTGAG-1_sample1
CAGTACCCATGTTTGG-1_sample1
CAGTATGGTCCTTAGT-1_sample1
CAGTATGGTGGGAACA-1_sample1
CAGTATGGTTGCGGAT-1_sample1
CAGTATGGTTTGCGCC-1_sample1
CATAAGCTCAAACTCA-1_sample1
CATAGACTCCCATAGG-1_sample1
CATAGCTAGGGCTAAA-1_sample1
CATAGTCAGGCCGGAA-1_sample1
CATATCGCACCAGGTT-1_sample1
CATATCGCAGGATGGC-1_sample1
CATCACACAGGTTTGC-1_sample1
CATCCCAGTCACACCC-1_sample1
CATCCCAGTTAGGATT-1_sample1
CATCCTCAGGGTCTAT-1_sample1
CATCCTTCAATAATCC-1_sample1
CATCGCTTCGGCCATA-1_sample1
CATGAGGCATTATGCG-1_sample1
CATGCAAGTAACTACG-1_sample1
CATGCAAGTTGGTTAG-1_sample1
CATGCGGGTCATAACG-1_sample1
CATGCGGGTGCGCATG-1_sample1
CATGCGGGTTTGCGAA-1_sample1
CATGGATTCAATGTCA-1_sample1
CATGGATTCATGGCCA-1_sample1
CATGGCGGTGAACAAA-1_sample1
CATTATCTCATGTCAA-1_sample1
CATTATCTCCTTGCAC-1_sample1
CATTATCTCTCACATT-1_sample1
CATTATGAGGGCCATC-1_sample1
CATTATGAGTTATTCC-1_sample1
CATTCCTCAGTCTAGC-1_sample1
CATTCCTCATGGCCCA-1_sample1
CATTGTAAGCTCAATA-1_sample1
CATTTGTTCATGCATA-1_sample1
CATTTGTTCCTCGATC-1_sample1
CCAAACTAGCCGGTAC-1_sample1
CCAAATCAGACAAGTG-1_sample1
CCAAATCAGCGATAAG-1_sample1
CCAACCAAGCTCCCTG-1_sample1
CCAACCAAGCTCGCTT-1_sample1
CCAAGGCTCCGCAACA-1_sample1
CCAATATCAAATGCCC-1_sample1
CCACAATAGCCATCAG-1_sample1
CCACAGGGTAGTTACG-1_sample1
CCAGACTCAGCTTAGC-1_sample1
CCAGACTCAGGCGATA-1_sample1
CCAGACTCAGTTTGGC-1_sample1
CCAGCCTGTTATAGCG-1_sample1
CCAGGAACAGCACCAT-1_sample1
CCAGGAACAGTTTCTC-1_sample1
CCAGTTTGTATTACCC-1_sample1
CCATAAATCATGTCAA-1_sample1
CCATAAATCTGGCATG-1_sample1
CCATATTTCAGGCTAT-1_sample1
CCATCACTCATAACTG-1_sample1
CCATTGTGTCACAGCG-1_sample1
CCATTGTGTTGGCGTG-1_sample1
CCCAAATAGAGAAGGG-1_sample1
CCCAAATAGAGAGGCT-1_sample1
CCCAACCGTACTTCAC-1_sample1
CCCAACCGTTGTCATC-1_sample1
CCCAATTGTAACTACG-1_sample1
CCCAATTGTGTTGCAA-1_sample1
CCCAGCACAATGCCTA-1_sample1
CCCAGTTTCAGAAACG-1_sample1
CCCATAACAGCATTAT-1_sample1
CCCGCAACAAGCGATG-1_sample1
CCCGCAACAGTTTGGC-1_sample1
CCCGCTTCAACTAACT-1_sample1
CCCGCTTCAACTGGGA-1_sample1
CCCGCTTCAGAGGCTA-1_sample1
CCCGCTTCATTGTCCT-1_sample1
CCCTCAGTCTATCGCC-1_sample1
CCCTCATAGGCGAAAC-1_sample1
CCCTGGACACCCTCAC-1_sample1
CCCTGTTAGCTTTGTT-1_sample1
CCCTTAATCATCACTT-1_sample1
CCGACAGGTGTAATAC-1_sample1
CCGATGCAGAAGGTGC-1_sample1
CCGATGCAGTGAGCGG-1_sample1
CCGCAAGGTCTAACAG-1_sample1
CCGCACACAAACTCAT-1_sample1
CCGCACACAAACTGCC-1_sample1
CCGCACACACCCACAG-1_sample1
CCGCACACACTTGTTC-1_sample1
CCGCCAACAGGAACCA-1_sample1
CCGCTAAAGCTGGAAA-1_sample1
CCGCTAAAGTAGCGCC-1_sample1
CCGCTAGCACAGGATG-1_sample1
CCGCTAGCAGCTCAAC-1_sample1
CCGCTTAGTCACAGCG-1_sample1
CCGTTAACACCAGCAT-1_sample1
CCGTTATGTTTGGCTT-1_sample1
CCTAAAGGTAATCGGC-1_sample1
CCTAAATCAGACAAAC-1_sample1
CCTAAATCATAGCGGA-1_sample1
CCTAAGCCAAGCTTTG-1_sample1
CCTACTGGTAAGGTTT-1_sample1
CCTAGTTGTTGAGGTC-1_sample1
CCTATAGCAAACTCAT-1_sample1
CCTATAGCACACAATT-1_sample1
CCTATAGCACATGCTA-1_sample1
CCTATAGCACTAAGCC-1_sample1
CCTATAGCACTAAGTT-1_sample1
CCTATAGCATAGCTTG-1_sample1
CCTATTGTCATTGTTC-1_sample1
CCTATTGTCTCACTAT-1_sample1
CCTATTTAGGCGCTTA-1_sample1
CCTATTTAGGGACTAA-1_sample1
CCTATTTAGTGATTCA-1_sample1
CCTCAAACAGCAAGGC-1_sample1
CCTCAATGTTGCTTCG-1_sample1
CCTCAGTTCGTTAACA-1_sample1
CCTCCTCTCCAGGAAA-1_sample1
CCTCCTGAGCCATCAG-1_sample1
CCTCCTGAGGAAGTAT-1_sample1
CCTGAATAGCGCTAAT-1_sample1
CCTGAATAGGTCCAAT-1_sample1
CCTGACTTCATTGACA-1_sample1
CCTGACTTCTACTAAG-1_sample1
CCTGAGTCATTGTGAT-1_sample1
CCTGATGAGTCTCACC-1_sample1
CCTGGATCACAAAGAC-1_sample1
CCTGGATCAGTCTAAT-1_sample1
CCTGGTAAGGTCCAAT-1_sample1
CCTGGTAAGTCCTGAG-1_sample1
CCTGGTAAGTTTCCTG-1_sample1
CCTGTTGGTAATGGCC-1_sample1
CCTGTTGGTTAATGAC-1_sample1
CCTGTTGGTTAGAGCC-1_sample1
CCTGTTGGTTAGGACC-1_sample1
CCTTACTCACTTCATC-1_sample1
CCTTCAATCCACCTGT-1_sample1
CCTTCGGTCCGGGACT-1_sample1
CCTTCGGTCCTCGATC-1_sample1
CCTTCGGTCCTTAGTT-1_sample1
CCTTCGGTCTGTGCCT-1_sample1
CCTTCGTAGTCAGGCC-1_sample1
CCTTGCGTCACGCGGT-1_sample1
CCTTGCGTCCTCAGTC-1_sample1
CCTTGCGTCTCACATT-1_sample1
CCTTTAGTCATAATCG-1_sample1
CCTTTAGTCTAATCTC-1_sample1
CGAAATGAGTTGTCCC-1_sample1
CGAAGAATCCACCCTG-1_sample1
CGAAGCCTCATAACGC-1_sample1
CGAAGGCCAGAGGCTA-1_sample1
CGAATATGTAGCCTAA-1_sample1
CGAATATGTCCTAACT-1_sample1
CGAATATGTCCTCCAA-1_sample1
CGACCTGCATGAAGTA-1_sample1
CGACTAAGTTGTTCAC-1_sample1
CGAGGAAGTAACGTGC-1_sample1
CGAGGAAGTATTGGTG-1_sample1
CGAGGAAGTTACCTGT-1_sample1
CGAGGTGAGGAAACTG-1_sample1
CGATATTCAATAGCAA-1_sample1
CGATCCTTCTAATCAG-1_sample1
CGATGTCCATTAAGCT-1_sample1
CGATTATCAATGAAGC-1_sample1
CGATTATCACATTAAC-1_sample1
CGATTATCACCGGTAT-1_sample1
CGCAAATTCGCTCCAT-1_sample1
CGCAAATTCTTAGCCC-1_sample1
CGCAATAGTTACCTGT-1_sample1
CGCAATGTCCCTGATC-1_sample1
CGCAATTAGTGCACGC-1_sample1
CGCACAATCGCTAGTG-1_sample1
CGCACCACAGCAAGTG-1_sample1
CGCACCACAGGTTACC-1_sample1
CGCACCACATAATGTC-1_sample1
CGCATTACAAGCTTTG-1_sample1
CGCATTTGTGTTAGCA-1_sample1
CGCCAAATCCAGGGAG-1_sample1
CGCCACACATTGTGCA-1_sample1
CGCGGATTCGGTCATG-1_sample1
CGCTAACCAAATTCGT-1_sample1
CGCTAATAGACACCGC-1_sample1
CGCTAATAGCTCCCTG-1_sample1
CGCTATGAGCACTTGG-1_sample1
CGCTCCATCTGTTCAT-1_sample1
CGCTTAACATCATGTG-1_sample1
CGCTTAACATTATGCG-1_sample1
CGCTTAACATTGTCCT-1_sample1
CGCTTCTAGACAACAG-1_sample1
CGGACAACACTTGTTC-1_sample1
CGGACCTAGGATAAAC-1_sample1
CGGAGCAAGGAGTAAT-1_sample1
CGGAGTCTCAGGAACA-1_sample1
CGGAGTCTCCGCCAAA-1_sample1
CGGATAAAGGCTGTCA-1_sample1
CGGATAAAGGTGCTGC-1_sample1
CGGATTAGTAGTTAAC-1_sample1
CGGATTAGTCATGAGC-1_sample1
CGGATTAGTTGGATAT-1_sample1
CGGCAATGTCTTTGAC-1_sample1
CGGCCATAGACAAGTG-1_sample1
CGGCTCACAAGCGATG-1_sample1
CGGCTCACATCCTGAA-1_sample1
CGGCTCACATTGTGCA-1_sample1
CGGGACAAGGCTACTG-1_sample1
CGGGCTTAGTTCCCAC-1_sample1
CGGGTCTAGAGCCGCT-1_sample1
CGGTAACGTGGAGCAA-1_sample1
CGGTAACGTTATCCGT-1_sample1
CGGTGAACAATATACC-1_sample1
CGGTGAGAGACACCGC-1_sample1
CGGTTATAGGCGCTAC-1_sample1
CGGTTATAGGCGGGTA-1_sample1
CGGTTTCTCCTGAGTG-1_sample1
CGGTTTGAGCCTGACA-1_sample1
CGTAACTAGAGCAAGC-1_sample1
CGTAACTAGCACAGGG-1_sample1
CGTAACTAGTCAGGCC-1_sample1
CGTAATGGTAGCTAAT-1_sample1
CGTAATGGTCCTTCTC-1_sample1
CGTACGGGTCCTCCAA-1_sample1
CGTACGGGTTAGGATT-1_sample1
CGTAGCGGTGCATTTC-1_sample1
CGTAGTTAGAAAGCAT-1_sample1
CGTATTGCAGCAGGTA-1_sample1
CGTATTGCATCCCGCT-1_sample1
CGTCCTAGTCAAAGGG-1_sample1
CGTCCTAGTGCTGGTG-1_sample1
CGTGAGGAGTCATCCC-1_sample1
CGTGCACAGCACAGAA-1_sample1
CGTGCACAGGACACTT-1_sample1
CGTTAACAGTGACCTG-1_sample1
CGTTAGTAGCGAGGTG-1_sample1
CGTTATCGTGCGCATG-1_sample1
CGTTATCGTTGGTTAG-1_sample1
CGTTTCTCAATGAATG-1_sample1
CGTTTGGAGTAGCCAT-1_sample1
CTAAATGTCAGGATGA-1_sample1
CTAAATGTCTAGCGAT-1_sample1
CTAAATGTCTCACTAT-1_sample1
CTAACCTGTAACGGGA-1_sample1
CTAACCTGTTATTGCC-1_sample1
CTAACCTGTTTCGCGC-1_sample1
CTAAGGTTCATGCTCC-1_sample1
CTAAGGTTCCGCAAGC-1_sample1
CTAAGTCAGCACAGGG-1_sample1
CTAATCCGTTCCTGAT-1_sample1
CTAATCCGTTGGCCGA-1_sample1
CTAATCGCAATAGCCC-1_sample1
CTAATCGCATCGTTCT-1_sample1
CTAATCTTCTTGCTAT-1_sample1
CTAATTGAGCATTTCT-1_sample1
CTACGAAGTACTGAAT-1_sample1
CTACGAAGTAGTTACG-1_sample1
CTAGATTCAAGTAAGC-1_sample1
CTAGATTCACATAGCC-1_sample1
CTAGATTCATGCTATG-1_sample1
CTAGCGGGTGCATCGG-1_sample1
CTAGCTTGTACGATTG-1_sample1
CTAGGACGTCACCAAA-1_sample1
CTAGGACGTGATGAGG-1_sample1
CTAGGACGTGTTAGCA-1_sample1
CTAGGCGGTTGTTGCT-1_sample1
CTAGTGAGTAATAACC-1_sample1
CTATAACCAAAGGCCA-1_sample1
CTATGGCCACTTAACG-1_sample1
CTATGGCCAGGCGATA-1_sample1
CTATGTTTCTACCTCA-1_sample1
CTATTCAGTCACCAAA-1_sample1
CTATTGAAGCAACATC-1_sample1
CTATTGAAGGCTCATG-1_sample1
CTATTGAAGTGCACGC-1_sample1
CTCACAACATCCAGGT-1_sample1
CTCACACTCGCTTCTA-1_sample1
CTCACACTCTTGGATA-1_sample1
CTCACTCAGGTCAAAG-1_sample1
CTCATCATCTTGCAAA-1_sample1
CTCATTAGTTTGACCT-1_sample1
CTCATTGTCCTGAATA-1_sample1
CTCATTGTCCTTAATC-1_sample1
CTCATTGTCTCACTAT-1_sample1
CTCCAACTCACCAATA-1_sample1
CTCCATCAGCTCCTAC-1_sample1
CTCCCTGAGCAAACCT-1_sample1
CTCCTAATCCTCATCA-1_sample1
CTCCTGAGTAGACAAA-1_sample1
CTCGCTCCAGTCTATG-1_sample1
CTCGTTATCACTAGGT-1_sample1
CTCGTTATCCTTAGTT-1_sample1
CTCTAAGCACACTAAT-1_sample1
CTCTAGCTCTTACTCG-1_sample1
CTCTATGTCACGCCAA-1_sample1
CTCTATGTCCATCAGG-1_sample1
CTCTTGATCCCGTTAC-1_sample1
CTCTTGATCTCCATAT-1_sample1
CTGAAACTCATAACTG-1_sample1
CTGAATATCTTGGATA-1_sample1
CTGACATAGGTTACGT-1_sample1
CTGACATAGTCCTTTG-1_sample1
CTGACCAAGTCATTGA-1_sample1
CTGATCACAAAGCGCA-1_sample1
CTGATCACATAATGAG-1_sample1
CTGCTACTCCTAATGA-1_sample1
CTGCTATGTAAATTGC-1_sample1
CTGCTATGTAACCACA-1_sample1
CTGCTATGTGGTGAGA-1_sample1
CTGCTCCCATAATGAG-1_sample1
CTGGACCAGTAAAGGT-1_sample1
CTGGATGTCAGTTCCC-1_sample1
CTGGATGTCATCCACC-1_sample1
CTGGCTTTCCTTCGTA-1_sample1
CTGGTAAGTGGTTCTT-1_sample1
CTGGTCAAGACAAAGT-1_sample1
CTGGTTACACCAAAGG-1_sample1
CTGGTTACAGCATTAT-1_sample1
CTGGTTTGTAAGGTTT-1_sample1
CTGGTTTGTAGCTGCG-1_sample1
CTGTACCTCATTGCGG-1_sample1
CTGTACCTCTAACTGA-1_sample1
CTGTTCATCTTAGGGT-1_sample1
CTGTTTAGTAAACAAG-1_sample1
CTTAAGATCGGTCAAT-1_sample1
CTTAAGATCTACTAAG-1_sample1
CTTAAGGGTTAGGATT-1_sample1
CTTACCTCATAGCGAG-1_sample1
CTTACCTCATTAAGCT-1_sample1
CTTACTAGTGCTGTAA-1_sample1
CTTAGGAGTCCAAATG-1_sample1
CTTAGTTTCGACCTGA-1_sample1
CTTAGTTTCTTGACCC-1_sample1
CTTATGTTCGGGACCT-1_sample1
CTTATTGGTGCTAGAC-1_sample1
CTTCAAGCAGTCTATG-1_sample1
CTTCAAGCATAAGTTC-1_sample1
CTTCAATTCAGGTCCA-1_sample1
CTTCAATTCATTACAG-1_sample1
CTTCACTCAGTTAAAG-1_sample1
CTTCACTCATCAATCG-1_sample1
CTTGAACAGGGTTATC-1_sample1
CTTGACGAGGCGCACT-1_sample1
CTTGCATGTAGCTAGC-1_sample1
CTTGCTCAGGCTTAGT-1_sample1
CTTGTAAAGGAACCGG-1_sample1
CTTGTTCCATGCATAT-1_sample1
CTTGTTTAGGTGTCCA-1_sample1
CTTTAGTTCCAGCACA-1_sample1
CTTTAGTTCCCGTTGT-1_sample1
CTTTAGTTCTCAATAG-1_sample1
CTTTCTTGTTACTTGC-1_sample1
CTTTGAGCATGTCAAT-1_sample1
CTTTGGTGTCCTTCAG-1_sample1
CTTTGGTGTCTATCGT-1_sample1
CTTTGGTGTTCGGGAT-1_sample1
GAAACTGAGAAAGCAT-1_sample1
GAAACTGAGGGTCCAC-1_sample1
GAAAGCCAGCTCCTAC-1_sample1
GAAAGCCAGTAAAGGT-1_sample1
GAAAGGCTCCAGGGAG-1_sample1
GAAAGGCTCCCGCCTA-1_sample1
GAAAGGCTCGATTATG-1_sample1
GAACCAAAGGACCAGG-1_sample1
GAACCGCTCCCGTTTA-1_sample1
GAACCTGTCACATTGA-1_sample1
GAACCTTAGGATGATG-1_sample1
GAAGCCTGTTATAGCG-1_sample1
GAAGGAACACGCAACT-1_sample1
GAAGTAAGTTCACCAT-1_sample1
GAAGTCAAGGATTTGC-1_sample1
GAAGTCAAGTAAGGGC-1_sample1
GAAGTGATCCTGATGG-1_sample1
GAATTTGTCGGTCATG-1_sample1
GACATAGAGACCATAC-1_sample1
GACCGAACAAGCTTAT-1_sample1
GACCGTTCATGGCCTG-1_sample1
GACCTAAGTGCCGCAA-1_sample1
GACCTAAGTTTGTGGA-1_sample1
GACCTGCAGGAAGCAC-1_sample1
GACCTTTGTTGGTTCT-1_sample1
GACGCAACACCTAAGC-1_sample1
GACGCCTAGCTCCTTA-1_sample1
GACTAATGTTTAACGG-1_sample1
GACTATTCAACTGGCT-1_sample1
GACTTGGTCCTAAGTA-1_sample1
GAGAAACGTTGTCCAT-1_sample1
GAGCAAATCCCATAAA-1_sample1
GAGCATGCAGGTATTT-1_sample1
GAGCCACTCAAGACTC-1_sample1
GAGCGGTCACAGGATG-1_sample1
GAGCGGTCATTGTGCA-1_sample1
GAGCTTGTCATGCTAA-1_sample1
GAGCTTGTCGGGCCAT-1_sample1
GAGGCCTTCAATGTGC-1_sample1
GAGGCCTTCCAAGTTA-1_sample1
GAGGTAGGTAGCCATA-1_sample1
GAGGTGAGTGCCGCAA-1_sample1
GAGTAACCATTGTCCT-1_sample1
GAGTCATTCCTTTACG-1_sample1
GAGTCATTCTAGCGTG-1_sample1
GAGTGAGGTCTTTGAC-1_sample1
GAGTGATCACCTGGTG-1_sample1
GAGTGTTTCCCGTTTA-1_sample1
GAGTTACTCATCCACC-1_sample1
GAGTTACTCATTAGGC-1_sample1
GAGTTACTCGCTTCTA-1_sample1
GAGTTGCGTATTGTGG-1_sample1
GAGTTGCGTCCTAGTT-1_sample1
GATAAAGGTATTGGTG-1_sample1
GATAACGAGCTCGCTT-1_sample1
GATCAGGCAAACTGTT-1_sample1
GATCAGGCAGGCATCT-1_sample1
GATCAGGCATTATCCC-1_sample1
GATCAGTTCGCTAAAC-1_sample1
GATCGCTCAGCAAGTG-1_sample1
GATGACTTCGGTACGC-1_sample1
GATGAGGGTAATCCCT-1_sample1
GATGAGGGTCAGTAAT-1_sample1
GATGCATTCCAAACAC-1_sample1
GATGCTTAGGTCCACA-1_sample1
GATGCTTAGTAACCCG-1_sample1
GATGGACAGGCGCTTA-1_sample1
GATTACTCAAGCTTTG-1_sample1
GATTAGCTCCCGAAGC-1_sample1
GATTAGTGTCAAGACC-1_sample1
GATTAGTGTTACGCGG-1_sample1
GATTAGTGTTGCGGAT-1_sample1
GATTAGTGTTGGATAT-1_sample1
GATTAGTGTTTACTTG-1_sample1
GATTCATCAATGCCTA-1_sample1
GATTCATCACACTAAT-1_sample1
GATTCATCACGTAATT-1_sample1
GATTCCTGTCACTCGC-1_sample1
GATTCCTGTGCATCGG-1_sample1
GATTGATGTCGAAGTC-1_sample1
GATTGCAGTGGCTTCC-1_sample1
GATTGCAGTGTAACCA-1_sample1
GATTGGTTCGTTTCGC-1_sample1
GATTGTTCACCTCACC-1_sample1
GCAAACAAGGGTTAGA-1_sample1
GCAAACAAGTAACTCA-1_sample1
GCAAACCGTAGTCAAT-1_sample1
GCAAGCCTCAATGAGG-1_sample1
GCAAGCCTCACTAGGT-1_sample1
GCAAGCCTCGCCTGTT-1_sample1
GCAAGTCGTTTGCAGA-1_sample1
GCAAGTCGTTTGGTTC-1_sample1
GCAAGTGCATCCTAGA-1_sample1
GCAATAGAGCATGAAG-1_sample1
GCAATAGAGCCGCTAA-1_sample1
GCAATATGTGATTACG-1_sample1
GCAATATGTGCTGTAA-1_sample1
GCAATCTAGGCAATAG-1_sample1
GCAATGAAGGAACGGT-1_sample1
GCAATGAAGTCATCCC-1_sample1
GCACATTAGTCAGGCC-1_sample1
GCACGCTAGAATCTCA-1_sample1
GCACGCTAGACACCGC-1_sample1
GCACGGTTCCGTGACA-1_sample1
GCACTAAGTCTAACAG-1_sample1
GCACTAAGTGTGTCCC-1_sample1
GCAGCCAGTAGCCTAA-1_sample1
GCAGCCAGTTTAGTCC-1_sample1
GCAGCTATCCTAGTAA-1_sample1
GCAGGAAGTTGCGTAA-1_sample1
GCAGGACCATGGCCCA-1_sample1
GCAGGCAAGGTGAAAT-1_sample1
GCAGGCAAGGTGCGGA-1_sample1
GCAGGTGAGGGTGAGT-1_sample1
GCAGGTTGTTGAATCG-1_sample1
GCATCCTTCAAACCGT-1_sample1
GCATCCTTCCTAATAG-1_sample1
GCATTAGGTGATTTGG-1_sample1
GCCAATTAGGTTAGCT-1_sample1
GCCACACAGTTTAACG-1_sample1
GCCACACAGTTTCCTG-1_sample1
GCCCAAATCAAGACTC-1_sample1
GCCCTCATCTACCTCA-1_sample1
GCCTAATAGCAGCTCA-1_sample1
GCCTAATAGCGAGCGA-1_sample1
GCCTAATAGCGCCTAA-1_sample1
GCCTACTTCATGTCAA-1_sample1
GCCTACTTCCAGGAAA-1_sample1
GCCTACTTCTGTGAGT-1_sample1
GCCTATTGTTACTTGC-1_sample1
GCCTCCATCCCGCATT-1_sample1
GCCTCCATCCCGTTAC-1_sample1
GCCTCCATCTAAGTGC-1_sample1
GCCTCCATCTTGATGA-1_sample1
GCCTCGACACCTCACC-1_sample1
GCCTGAGGTACCAGGT-1_sample1
GCCTGAGGTCGACTCC-1_sample1
GCCTGCTGTCCTTTAA-1_sample1
GCCTGCTGTTCCTCCT-1_sample1
GCCTGCTGTTGAGCCG-1_sample1
GCCTTAACACTAAGAA-1_sample1
GCCTTAACATCAGTAT-1_sample1
GCCTTAGAGCCGGTAC-1_sample1
GCCTTGCGTAACCAGC-1_sample1
GCCTTGCGTGTTAGCA-1_sample1
GCCTTTATCATAGCCG-1_sample1
GCCTTTATCATGCGTG-1_sample1
GCCTTTATCCCATAGG-1_sample1
GCCTTTGGTCTTGCTG-1_sample1
GCCTTTGGTGGACCTG-1_sample1
GCCTTTGGTTACGCAA-1_sample1
GCGAAGCCAAGTTATC-1_sample1
GCGAAGTAGAATCTCA-1_sample1
GCGAAGTAGGGATGAC-1_sample1
GCGAGTGAGGACCAGG-1_sample1
GCGATTTAGCAAACCT-1_sample1
GCGCAAACATCCTGAA-1_sample1
GCGCAAACATTGTGCA-1_sample1
GCGCGATTCATTGCAA-1_sample1
GCGCTAGGTCATGCAA-1_sample1
GCGCTAGGTGTGTGGT-1_sample1
GCGGGTTTCGGTTTCC-1_sample1
GCGGGTTTCTGTTCAT-1_sample1
GCGGTTGGTCCTAAGA-1_sample1
GCGTAACGTATTACCC-1_sample1
GCGTAACGTGTTCCCA-1_sample1
GCGTTTCTCACAGCCA-1_sample1
GCTAACAGTGCTTAGA-1_sample1
GCTAAGAAGGGTGAAC-1_sample1
GCTAAGAAGTCAGTAC-1_sample1
GCTAGCGGTAAAGCAA-1_sample1
GCTAGCGGTACAAAGA-1_sample1
GCTAGCGGTTCGCGCT-1_sample1
GCTAGCGGTTCGGTAA-1_sample1
GCTAGCGGTTGGCGTG-1_sample1
GCTAGCTCAGGTTCAC-1_sample1
GCTAGCTCATGTCGCG-1_sample1
GCTATAGGTCCTTCAG-1_sample1
GCTATCCTCATGAAGG-1_sample1
GCTATTGCACTTAACG-1_sample1
GCTCACAAGGTCCAAT-1_sample1
GCTCACAAGTTGGGCC-1_sample1
GCTCCTTAGCACCACA-1_sample1
GCTCTGTTCCGCTAGA-1_sample1
GCTGACATCAATAGCC-1_sample1
GCTGACATCGCAACAT-1_sample1
GCTGCAATCATTAGCA-1_sample1
GCTGCACAGTATCGCG-1_sample1
GCTGCATCAAGTTATC-1_sample1
GCTGCATCAGGTCCTG-1_sample1
GCTGGATGTCACACCC-1_sample1
GCTGGATGTCCTCCAA-1_sample1
GCTGGATGTGCTTACT-1_sample1
GCTGGTTCAATTAGGA-1_sample1
GCTGGTTCAGTCTATG-1_sample1
GCTGTGATCAGGTCCA-1_sample1
GCTTAACAGCGATACT-1_sample1
GCTTACCTCATGAAGG-1_sample1
GCTTCGCGTAATCGCA-1_sample1
GCTTTACGTTCCTGAT-1_sample1
GCTTTATTCCGCATGA-1_sample1
GCTTTATTCTACCTAT-1_sample1
GCTTTCATCCAATAGC-1_sample1
GCTTTGTGTTTCAGGA-1_sample1
GGAACAATCATCCACC-1_sample1
GGAACGGTCAGTGAAG-1_sample1
GGAACGGTCGTTACTT-1_sample1
GGAACTAAGACAAAGT-1_sample1
GGAACTAAGCCTGGTA-1_sample1
GGAACTAAGGGATTAG-1_sample1
GGAAGTATCCTAAGTA-1_sample1
GGACAGCCATCTTGAG-1_sample1
GGACCGAAGCTGGCTA-1_sample1
GGACCTCAGTTAGTGC-1_sample1
GGACGGATCATCGTTT-1_sample1
GGACGGATCATGTCAA-1_sample1
GGAGCGATCCCTGATC-1_sample1
GGAGTGAGTTGTTGTC-1_sample1
GGATAACCATACTCCT-1_sample1
GGATACTTCAAGCCTG-1_sample1
GGATACTTCTTGTTCG-1_sample1
GGATGGCCATCCCGCT-1_sample1
GGATTCAGTGTCACGG-1_sample1
GGCAAATCACCTCACC-1_sample1
GGCAAGCCAAGGCCAA-1_sample1
GGCAAGCCAATCCTAG-1_sample1
GGCAAGCCAGCTAATT-1_sample1
GGCAAGCCATAATGAG-1_sample1
GGCAATCGTGCAATGC-1_sample1
GGCAATCGTTTAACGG-1_sample1
GGCATTAGTAGTTAAC-1_sample1
GGCATTAGTTCTTTAG-1_sample1
GGCCAACTCGAGGTGG-1_sample1
GGCCAACTCGCATCCT-1_sample1
GGCCAACTCGTTAGCG-1_sample1
GGCCATCAGCACAGCC-1_sample1
GGCCTCTGTCACAGCG-1_sample1
GGCCTTCGTACTTCAC-1_sample1
GGCGATACATCCCGCT-1_sample1
GGCGCTAGTTGTAAAC-1_sample1
GGCGCTAGTTTAACCC-1_sample1
GGCGGTAAGGTTTACA-1_sample1
GGCGGTTTCCTCCCTC-1_sample1
GGCGTTATCCCGCATT-1_sample1
GGCTAGACATGAATAG-1_sample1
GGCTAGACATTAGGTT-1_sample1
GGCTAGTGTCACAAAT-1_sample1
GGCTATTAGACAACGA-1_sample1
GGCTGAGAGAACAAGT-1_sample1
GGCTGAGAGCATGTTA-1_sample1
GGCTGAGAGGTTACGT-1_sample1
GGCTGGTTCCTCATCA-1_sample1
GGCTTAAGTTATCCGT-1_sample1
GGCTTCAAGTCCTTTG-1_sample1
GGCTTCAAGTGAGCGG-1_sample1
GGCTTCAAGTTACCGG-1_sample1
GGGAGTAGTTCGGTAA-1_sample1
GGGATAATCAAGGACA-1_sample1
GGGATAATCGATTCTT-1_sample1
GGGATTAAGCTGGAAA-1_sample1
GGGATTAAGTCGCTAG-1_sample1
GGGATTAAGTTCCCAC-1_sample1
GGGCATTGTCCGTGAG-1_sample1
GGGCATTGTTAAGTGT-1_sample1
GGGCATTGTTACTTCA-1_sample1
GGGTATTTCTATGACA-1_sample1
GGGTCAACAGGCGATA-1_sample1
GGGTGAAGTACTGATG-1_sample1
GGGTGAAGTTCCTGAT-1_sample1
GGGTGTTGTAGCAGCT-1_sample1
GGGTGTTGTCAGGCAT-1_sample1
GGGTGTTGTGCTCCAC-1_sample1
GGGTGTTGTTATGTGG-1_sample1
GGGTTATTCATTTGTC-1_sample1
GGGTTATTCGACCTGA-1_sample1
GGGTTTCCAAAGCGCA-1_sample1
GGTAACCGTGGACATC-1_sample1
GGTAACTTCCCGAACA-1_sample1
GGTAACTTCTAAGGTC-1_sample1
GGTAAGGGTGCTTAGA-1_sample1
GGTACTAGTAGTTAAC-1_sample1
GGTACTAGTATTACCC-1_sample1
GGTACTTAGAACAAGT-1_sample1
GGTAGGAGTATTGTCC-1_sample1
GGTAGGAGTTTCGCGC-1_sample1
GGTATTGGTTCGCTTG-1_sample1
GGTATTTCATTGTCAG-1_sample1
GGTCAAGCAGCTACGT-1_sample1
GGTCAATTCAGGTTTA-1_sample1
GGTCATTAGTAGCGGG-1_sample1
GGTCCGTAGCAAGACA-1_sample1
GGTCCTGCAGCTAATT-1_sample1
GGTCGGTTCTAGCTAA-1_sample1
GGTGAGCCAAAGGCCA-1_sample1
GGTGAGTAGCGATACT-1_sample1
GGTGATTTCGTTCACC-1_sample1
GGTGATTTCTTTGTAC-1_sample1
GGTGCTGGTAGCTGGT-1_sample1
GGTGTCCAGCACAGGG-1_sample1
GGTGTGACACCTGGTG-1_sample1
GGTGTTGTCCGCATGA-1_sample1
GGTTAATGTCTTGCTG-1_sample1
GGTTACTAGATAGACG-1_sample1
GGTTAGCGTAATCGGC-1_sample1
GGTTAGCGTGGAAGGC-1_sample1
GGTTATGGTAATGACT-1_sample1
GGTTATGGTGCTGGTG-1_sample1
GGTTCCCGTCATGCCC-1_sample1
GGTTGCTCAGTTTGGC-1_sample1
GGTTGCTCATTAGCCA-1_sample1
GGTTTAATCTCACATT-1_sample1
GGTTTCTGTCTTTATG-1_sample1
GGTTTCTGTGTGCACG-1_sample1
GGTTTCTGTTCCGGCT-1_sample1
GGTTTCTGTTGTTGTC-1_sample1
GTAAGCTTCATCCTGC-1_sample1
GTAAGGTCACCTACGG-1_sample1
GTAATAGCAACATAAG-1_sample1
GTACCTTGTTGTAAAC-1_sample1
GTACTAGGTGAGAAAC-1_sample1
GTACTAGGTGAGCGAA-1_sample1
GTACTAGGTTTAGTCC-1_sample1
GTACTGGTCAGGATGA-1_sample1
GTACTGGTCATAAGCC-1_sample1
GTACTGGTCCTTGCAC-1_sample1
GTACTTCGTTAATGCG-1_sample1
GTAGGATCACCACAAC-1_sample1
GTAGGTGCACCAGGTT-1_sample1
GTAGTTATCTCAATGA-1_sample1
GTATTCAAGGCGGGTA-1_sample1
GTATTGTCAGTAATAG-1_sample1
GTCAAACTCATGCCTC-1_sample1
GTCAAACTCCATCAGG-1_sample1
GTCAAACTCCCGCCTA-1_sample1
GTCAAACTCGTTAGTA-1_sample1
GTCAGGCTCCATCAGG-1_sample1
GTCAGGCTCGTGCCTT-1_sample1
GTCATCCTCGCACAAT-1_sample1
GTCATGAGTTTGAGGC-1_sample1
GTCATGCCATATAACC-1_sample1
GTCATTAAGCCGCAGT-1_sample1
GTCATTAAGGAGGTTA-1_sample1
GTCCAAGTCATAACCA-1_sample1
GTCCAAGTCCTGGTCT-1_sample1
GTCCATTGTAAGTCGC-1_sample1
GTCCGTAAGCTGAGGG-1_sample1
GTCCTAGAGTGAGCGG-1_sample1
GTCCTCCCAATGCGCT-1_sample1
GTCGCAATCGAAGTGA-1_sample1
GTCTAACAGGCTACTG-1_sample1
GTCTAACAGTGTGATC-1_sample1
GTCTAATCATGCATAT-1_sample1
GTCTAGCCAGGAAGCC-1_sample1
GTCTTTAGTGGAAACG-1_sample1
GTGAACAAGTCTCACC-1_sample1
GTGAATCTCGTTTCGC-1_sample1
GTGAGGAGTGTCACGG-1_sample1
GTGATGAAGCACAGAA-1_sample1
GTGCAAGCAAAGGTAC-1_sample1
GTGCAAGCAGGCTTGT-1_sample1
GTGCACGGTGTTTGTC-1_sample1
GTGCCTTTCATGCGTG-1_sample1
GTGCCTTTCTGCAAGT-1_sample1
GTGCCTTTCTTGGATA-1_sample1
GTGCTGATCTTGGACG-1_sample1
GTGCTGGGTAAAGCAA-1_sample1
GTGCTGGGTAGACAAA-1_sample1
GTGCTGGGTTACTTCA-1_sample1
GTGCTTACACAGGAAT-1_sample1
GTGCTTCTCCTGGTCT-1_sample1
GTGCTTCTCGCATCCT-1_sample1
GTGGACACACAGCCTG-1_sample1
GTGGCTTCAGCATGTC-1_sample1
GTGGCTTCATTATCCC-1_sample1
GTGTCCAAGGACAATG-1_sample1
GTGTGAGCAAACAACA-1_sample1
GTGTGTTAGGCTAGAA-1_sample1
GTGTGTTAGTCTCACC-1_sample1
GTGTTACAGTCCTTTG-1_sample1
GTGTTCCTCTCACTCA-1_sample1
GTTAAGCTCCGGTTGA-1_sample1
GTTAAGCTCCTTGAGG-1_sample1
GTTAAGTGTCTAACCT-1_sample1
GTTAAGTGTTTGGCGG-1_sample1
GTTAATGTCCTAATGA-1_sample1
GTTACCTGTCGCAAAC-1_sample1
GTTACCTGTCGCGCAA-1_sample1
GTTACGCCAGTAGGAT-1_sample1
GTTACTCGTCGACTAA-1_sample1
GTTAGACTCCTTAGTT-1_sample1
GTTAGGCGTAATCGCA-1_sample1
GTTCACCTCATGCTAA-1_sample1
GTTCACCTCCTCGATC-1_sample1
GTTCATTTCCAAGTTA-1_sample1
GTTCATTTCGAGCAAA-1_sample1
GTTCCCAGTGGATTGC-1_sample1
GTTCCCAGTTAGCAGC-1_sample1
GTTCCTGGTCATAGAT-1_sample1
GTTCCTTCAGTTAAAG-1_sample1
GTTCGCGCACTTAACG-1_sample1
GTTCTCATCCTAATGA-1_sample1
GTTCTTAGTAACGGGA-1_sample1
GTTGCCCGTTGCAGTA-1_sample1
GTTGCTGAGTTACTTC-1_sample1
GTTGTTGCAAACAACA-1_sample1
GTTGTTGCATTATCCC-1_sample1
GTTTACCGTCAAGTAT-1_sample1
GTTTACCGTTTCGCCA-1_sample1
GTTTAGCAGAGAAGGG-1_sample1
GTTTAGCAGTTTGAGC-1_sample1
GTTTCAGCAAGGTACG-1_sample1
GTTTCAGCACCGGTAT-1_sample1
GTTTCAGCAGCAAGAT-1_sample1
GTTTCCTCATATAACC-1_sample1
GTTTCTAGTCAGTAAT-1_sample1
GTTTGCTGTGATGAGG-1_sample1
GTTTGTAAGCTGAGGG-1_sample1
GTTTGTAAGGGTTAGA-1_sample1
GTTTGTAAGTTTAACG-1_sample1
TAAACAGCAGGATGGC-1_sample1
TAAACAGCATGAAATG-1_sample1
TAAACAGCATTGTTGG-1_sample1
TAAAGCCTCAGCATTA-1_sample1
TAAAGCCTCCGGCTAA-1_sample1
TAACCGGTCGCCTGTT-1_sample1
TAACCGGTCGGTCAGC-1_sample1
TAACCGGTCGGTTACG-1_sample1
TAACCTAAGCGAGGTG-1_sample1
TAAGCCAGTAACAGGG-1_sample1
TAAGCCAGTGGTGAGA-1_sample1
TAAGCTATCAAACCGT-1_sample1
TAAGCTATCGGTTCCT-1_sample1
TAAGGACCACTGGCCA-1_sample1
TAAGGCTTCATTAGCA-1_sample1
TAAGTGCTCACTAAGC-1_sample1
TAATCACCACAGAACG-1_sample1
TAATCCGCAAATATCC-1_sample1
TAATGCATCAAGACTC-1_sample1
TAATGCATCGTTTCGC-1_sample1
TAATGGTGTTTCCACG-1_sample1
TACAAGCTCTGGCATG-1_sample1
TACAAGCTCTGTTCAT-1_sample1
TACAATGTCGCATTAA-1_sample1
TACAATGTCTGTTGCC-1_sample1
TACAGCTAGCAGCTAT-1_sample1
TACAGCTAGGAAGCTA-1_sample1
TACAGGTTCCTCACTA-1_sample1
TACAGGTTCCTTGAGG-1_sample1
TACATCAAGGGCTTAT-1_sample1
TACATCAAGTAAAGGT-1_sample1
TACCAAATCATTAGTG-1_sample1
TACCAAATCTAATCTC-1_sample1
TACCAAATCTGGTCCT-1_sample1
TACCAAATCTTGGACG-1_sample1
TACCCGGCATCAGTAT-1_sample1
TACCGAAGTTAGGTGC-1_sample1
TACCGTTGTGTTTGAG-1_sample1
TACCGTTGTTGGCCGA-1_sample1
TACCTCATCTCTAGCC-1_sample1
TACCTCATCTTAGCGG-1_sample1
TACCTGCTCAATCTCT-1_sample1
TACCTTAGTATTACCC-1_sample1
TACGCACCAAGGACCA-1_sample1
TACGGATTCAAGCTTA-1_sample1
TACGTAATCAGTATTG-1_sample1
TACGTACAGCTGAGGG-1_sample1
TACGTACAGCTTCCCG-1_sample1
TACGTACAGTTTGGTA-1_sample1
TACGTTAAGTTAGTGC-1_sample1
TACTGACAGTAGCCAT-1_sample1
TACTGAGGTATTTGGG-1_sample1
TACTGAGGTTAAGGCC-1_sample1
TACTGCACACACCAAC-1_sample1
TACTGCACATTAAAGG-1_sample1
TACTGCACATTAGCCA-1_sample1
TAGACCAGTAGCAGCT-1_sample1
TAGACCAGTCAGGCAT-1_sample1
TAGAGCCGTCCTAGTT-1_sample1
TAGCAGGCAGCATTAT-1_sample1
TAGCCTGAGAACAAGT-1_sample1
TAGCCTGAGGAGGTTA-1_sample1
TAGCCTGAGGCTCATG-1_sample1
TAGCGCGGTAGCCATA-1_sample1
TAGCGGCTCGCATTAA-1_sample1
TAGCTAATCGGTTTCC-1_sample1
TAGCTAGGTAGTCAAT-1_sample1
TAGCTAGGTCATCCTG-1_sample1
TAGCTAGGTGCTAGAC-1_sample1
TAGCTAGGTTAAGTGT-1_sample1
TAGGAACCAGTCTATG-1_sample1
TAGGAGTCATGAAATG-1_sample1
TAGGCTAGTACAATGT-1_sample1
TAGGCTGTCGCCTAAG-1_sample1
TAGGCTTAGGCCCAGT-1_sample1
TAGGGTTTCACCTGTC-1_sample1
TAGGTGCGTCAAAGGG-1_sample1
TAGGTGCGTTTCGCGC-1_sample1
TAGGTTATCGCTATGG-1_sample1
TAGGTTATCTCACACC-1_sample1
TAGTAAGCAGGACCTT-1_sample1
TAGTAAGCAGGTTCAC-1_sample1
TAGTAGGAGGAGCATA-1_sample1
TAGTGAGAGATAGACG-1_sample1
TAGTGGCGTAAAGCAA-1_sample1
TAGTGGCGTATTGCAG-1_sample1
TAGTGTGGTCACAAAT-1_sample1
TAGTGTGGTTTGGCTT-1_sample1
TAGTTGTCATAAACCT-1_sample1
TAGTTTGAGCAAGATG-1_sample1
TAGTTTGAGTGTTGTA-1_sample1
TATAGCCAGCGAGCGA-1_sample1
TATAGCCAGGCATTGT-1_sample1
TATAGCCAGGTAAGCA-1_sample1
TATAGCCAGGTGAAAT-1_sample1
TATAGCTCAAGGTGCA-1_sample1
TATAGCTCAAGTTATC-1_sample1
TATATCCTCGATTTAG-1_sample1
TATCACAAGTCATTGA-1_sample1
TATCACGCAAGGATTA-1_sample1
TATCACGCAGGTTAAA-1_sample1
TATCCAGCAACTCGCG-1_sample1
TATCCGGAGTAGCGCC-1_sample1
TATCGAGGTACCGTAA-1_sample1
TATCGAGGTAGCTGCG-1_sample1
TATGACTCAGCCAGAA-1_sample1
TATGCATCAACCTGGT-1_sample1
TATGCATCAGGCTTCG-1_sample1
TATGGCCCAGGCATGA-1_sample1
TATGTGATCCCTCAAC-1_sample1
TATTACCTCGATATTG-1_sample1
TATTACCTCTCCTCAA-1_sample1
TATTAGCCACAAAGGT-1_sample1
TATTAGCCACGTAATT-1_sample1
TATTCGTTCCGTAAAC-1_sample1
TATTTGGAGTCGCTAG-1_sample1
TCAACAATCCTCCCTC-1_sample1
TCAACAATCTAAGGTC-1_sample1
TCAAGAACAGCATTAT-1_sample1
TCAAGAACATAGCGAG-1_sample1
TCAAGACTCGGTACGC-1_sample1
TCAAGCTAGCAAGACA-1_sample1
TCAAGGAAGCCTGGTA-1_sample1
TCAAGGTTCAGTGAAG-1_sample1
TCAAGGTTCGTTATAG-1_sample1
TCAAGTATCCGCATGA-1_sample1
TCAATCGCAGCCGCTA-1_sample1
TCACATAAGACAACAG-1_sample1
TCACATAAGCACAGCC-1_sample1
TCACATAAGCCACATG-1_sample1
TCACATAAGTGAACAG-1_sample1
TCACCGGCAAGTGAAC-1_sample1
TCACCGGCAGCTAACC-1_sample1
TCACCTCAGGGTGGAT-1_sample1
TCACCTGGTGTTCCCA-1_sample1
TCACGGATCATGTTTC-1_sample1
TCACTGACATCCTAGA-1_sample1
TCAGCAAGTAAGGTCC-1_sample1
TCAGCAAGTTTGCAGA-1_sample1
TCAGCGATCATAACCA-1_sample1
TCAGGAGCATGCATAT-1_sample1
TCAGGTCCAAGGTACG-1_sample1
TCAGGTTAGGGACCTC-1_sample1
TCAGTAGGTTGTTGTC-1_sample1
TCAGTGAGTCCCGGAA-1_sample1
TCATAACCACAGAAAC-1_sample1
TCATACTTCGATTTGA-1_sample1
TCATCCATCTAATCAG-1_sample1
TCATGAGGTATACTGG-1_sample1
TCATGCCTCATTGCGG-1_sample1
TCATGTTTCCTCGATC-1_sample1
TCATTGCGTAACCACA-1_sample1
TCATTGCGTCATAAGT-1_sample1
TCATTGCGTGTAACCA-1_sample1
TCATTGTTCTTTGTAC-1_sample1
TCCAGCAAGGGCTTAT-1_sample1
TCCAGCAAGTCACTCC-1_sample1
TCCATAAAGCACTAAC-1_sample1
TCCATATTCTACTAAG-1_sample1
TCCATATTCTTGGACG-1_sample1
TCCATATTCTTGGATA-1_sample1
TCCATGCTCCGGGACT-1_sample1
TCCATGCTCGCAAACT-1_sample1
TCCATTGTCATCCTAT-1_sample1
TCCCGGACAATTGACT-1_sample1
TCCCGTTAGGCGCTAC-1_sample1
TCCCTCACACAAACTT-1_sample1
TCCGCCATCGATTATG-1_sample1
TCCGGTTTCTGCAAAC-1_sample1
TCCTCTAAGCGCTAAT-1_sample1
TCCTCTAAGCGTGCGT-1_sample1
TCCTCTAAGGAGCACG-1_sample1
TCCTCTAAGGCGGATG-1_sample1
TCCTCTAAGTGAACAG-1_sample1
TCCTCTAAGTTATCCT-1_sample1
TCCTGTTCAAGGTCCT-1_sample1
TCCTTAGTCACCTGTC-1_sample1
TCCTTAGTCAGGCTAT-1_sample1
TCCTTAGTCGATTCTT-1_sample1
TCCTTCAAGCCATCAG-1_sample1
TCCTTCAAGTAAAGGT-1_sample1
TCCTTCAAGTATCGCG-1_sample1
TCCTTTACACCAGGTT-1_sample1
TCCTTTACATTGTGCA-1_sample1
TCGACAAGTCGACTCC-1_sample1
TCGCCCATCAATCTAG-1_sample1
TCGCCCATCATCGTTT-1_sample1
TCGCCCATCCTTGCGT-1_sample1
TCGCGCACATTCCTGT-1_sample1
TCGCTAACACATTGCA-1_sample1
TCGGTTCTCTACCTCA-1_sample1
TCGTAATCAGCAAGAT-1_sample1
TCGTAATCATTGTGAT-1_sample1
TCGTCAACAAACTGCC-1_sample1
TCGTCAACAAGGACCA-1_sample1
TCGTTAAAGCTATTAG-1_sample1
TCGTTATTCGAGCTAT-1_sample1
TCGTTATTCGCTTGCT-1_sample1
TCGTTTCCACAATGTT-1_sample1
TCGTTTCCAGGACCTT-1_sample1
TCTAACCGTAGTTGGC-1_sample1
TCTAACCGTCGCGCAA-1_sample1
TCTAACCGTGCTTAGA-1_sample1
TCTAACCGTTGCATCT-1_sample1
TCTACCTCAATTGACT-1_sample1
TCTAGCCTCTACCTGC-1_sample1
TCTAGCCTCTTGCAGG-1_sample1
TCTATGTTCCTTCAAT-1_sample1
TCTCAATTCAGCAAGA-1_sample1
TCTCAATTCAGTATTG-1_sample1
TCTCAATTCGGTTTCC-1_sample1
TCTCAATTCGTACCGA-1_sample1
TCTCACCAGATGGACA-1_sample1
TCTCCTCGTACCAGGT-1_sample1
TCTGTGACAGGATAAC-1_sample1
TCTGTGACAGGTTACC-1_sample1
TCTTCAAGTTGTTGTC-1_sample1
TCTTGTCCATAAGTTC-1_sample1
TGAAACTGTAAACAAG-1_sample1
TGAAACTGTGAACAAA-1_sample1
TGAAACTGTTCGCTCA-1_sample1
TGAACAACAAACCTTG-1_sample1
TGAACAACATTCCTCG-1_sample1
TGAACAGAGAGAGGCT-1_sample1
TGAACAGAGGAACGCG-1_sample1
TGAAGGATCAATGTCA-1_sample1
TGAAGTGAGTTCCTCA-1_sample1
TGACCTTGTTAAGCCA-1_sample1
TGACTTCGTCATCAAG-1_sample1
TGACTTCGTTGGCCGA-1_sample1
TGAGCAAAGGTCCGTA-1_sample1
TGAGCACGTTATAGCG-1_sample1
TGAGCTTAGGACGTAA-1_sample1
TGAGGAGGTTAATCGG-1_sample1
TGAGGCACAAACCCTA-1_sample1
TGAGGCACATGTTGGC-1_sample1
TGAGGGAGTCAAGTAT-1_sample1
TGAGTGAAGCGCAATT-1_sample1
TGATCACAGATAACCC-1_sample1
TGATCAGGTTTGCGCC-1_sample1
TGATGAACAAACCCTA-1_sample1
TGATGAACAGCATTAT-1_sample1
TGATGAACAGGAACCA-1_sample1
TGATGACTCACGCATG-1_sample1
TGATGACTCAGCAAGA-1_sample1
TGATGACTCTCCTCAA-1_sample1
TGATGACTCTGTTGCC-1_sample1
TGATGATGTAACCACA-1_sample1
TGATGATGTACCGGAT-1_sample1
TGATGATGTTGTTGCT-1_sample1
TGATTAGTCCGTGACA-1_sample1
TGATTAGTCGGTAACT-1_sample1
TGATTAGTCGTCCTTA-1_sample1
TGATTCAAGCATTTCT-1_sample1
TGATTGCAGAATCTCA-1_sample1
TGCAAGCGTGCTTAGA-1_sample1
TGCACACCAATGCCCG-1_sample1
TGCACACCACACTAAT-1_sample1
TGCACACCAGTTTGGC-1_sample1
TGCACCTTCTAGCGAT-1_sample1
TGCACTTGTTGCATCT-1_sample1
TGCAGGCTCCTTCTAG-1_sample1
TGCAGGCTCGCATCCT-1_sample1
TGCATCCTCATTACGA-1_sample1
TGCATGAGTACCGGAT-1_sample1
TGCATGAGTCACAAAT-1_sample1
TGCATGAGTGTTAGCA-1_sample1
TGCCTGTTCCACAATA-1_sample1
TGCCTGTTCCCGTTGT-1_sample1
TGCCTGTTCTCCTCAA-1_sample1
TGCGCAGGTAGACAAA-1_sample1
TGCGGTTCACAGAACG-1_sample1
TGCTAGCCAAAGGCCA-1_sample1
TGCTAGCCAGCCAGTT-1_sample1
TGCTAGCCATTAAGCT-1_sample1
TGCTATGCACCTAATG-1_sample1
TGCTATGCAGGCATCT-1_sample1
TGCTATGCATATAACC-1_sample1
TGCTCAACACATAACT-1_sample1
TGCTCCGTCAAACACC-1_sample1
TGCTGGATCCTCAGTC-1_sample1
TGCTTAAAGCGCCTAA-1_sample1
TGCTTAAAGGTGAGAC-1_sample1
TGCTTAAAGTGAGCGG-1_sample1
TGCTTCCAGACAAACG-1_sample1
TGCTTCCAGCTCAATA-1_sample1
TGCTTGTGTAAAGCGG-1_sample1
TGCTTGTGTCCTTAGT-1_sample1
TGCTTGTGTGGCTTCC-1_sample1
TGCTTTAGTAACGAGG-1_sample1
TGCTTTAGTAATCACG-1_sample1
TGGAACAAGTCATTTC-1_sample1
TGGACAAAGGGACTAA-1_sample1
TGGACCGGTCCGTAGG-1_sample1
TGGACGGAGAACCTAC-1_sample1
TGGATTGGTCGTTATC-1_sample1
TGGCCATCAATTTGGT-1_sample1
TGGCCATCACAGGAAT-1_sample1
TGGCCATCAGCCGCTA-1_sample1
TGGCCTGCAACTCGCG-1_sample1
TGGCCTGCAATAGTCT-1_sample1
TGGCCTGCAGCAACCT-1_sample1
TGGCGGTTCTTTGAGA-1_sample1
TGGCTAAGTCTATCGT-1_sample1
TGGCTTTGTAACGGGA-1_sample1
TGGGCCTAGGCTAAGA-1_sample1
TGGTAAACATTATCCC-1_sample1
TGGTCAAGTTACTTGC-1_sample1
TGGTCAAGTTTCGCGC-1_sample1
TGGTCAGTCTGGCAAT-1_sample1
TGGTCCTTCGGTCAGC-1_sample1
TGGTGATTCCGCACAA-1_sample1
TGGTGATTCCTTAAGA-1_sample1
TGGTGATTCCTTAATC-1_sample1
TGGTGATTCTTTGACT-1_sample1
TGGTTCTGTCCACAAA-1_sample1
TGTAAGCTCACTAAGC-1_sample1
TGTAAGTGTTTAAAGC-1_sample1
TGTATCCGTAAGCACC-1_sample1
TGTATCGCACTTACAG-1_sample1
TGTCATAAGGGATTAG-1_sample1
TGTCCTTCACCGGTAT-1_sample1
TGTGAAACATCAGTAT-1_sample1
TGTGATCAGCTAGAAG-1_sample1
TGTGATCAGGTGAAAT-1_sample1
TGTGCAAGTAGTTAAC-1_sample1
TGTGCAAGTCCACAAA-1_sample1
TGTGCACCACTTGTTC-1_sample1
TGTGCGCAGATGCCTG-1_sample1
TGTGCGGGTGCAATAT-1_sample1
TGTGGAGCAGTCTAGC-1_sample1
TGTGGCCAGTAACCAC-1_sample1
TGTGGCCAGTGAACCT-1_sample1
TGTGGCGGTACGGGTT-1_sample1
TGTGGCGGTCATCATC-1_sample1
TGTGGCTCATTGTCCT-1_sample1
TGTGTGAGTAATAACC-1_sample1
TGTGTTAAGTCGCTAG-1_sample1
TGTTAGCAGTACTGGT-1_sample1
TGTTCATTCACTTCAT-1_sample1
TGTTCATTCGTTAGTA-1_sample1
TGTTCCTCAAGTTATC-1_sample1
TGTTGGCCACTATGGC-1_sample1
TGTTGTTTCCTTGCAC-1_sample1
TGTTGTTTCTCAATTC-1_sample1
TTAAAGGCATAAGTCT-1_sample1
TTAAGGACATAGCGGA-1_sample1
TTAAGTGTCAGGAAGC-1_sample1
TTAAGTGTCCCGAAGC-1_sample1
TTACAGCAGGTCCTGA-1_sample1
TTACAGCAGTCGCTAG-1_sample1
TTACGTTTCGGTTTGG-1_sample1
TTAGAAGCATAATCGT-1_sample1
TTAGACTCATCGTTCT-1_sample1
TTAGCAATCATCCTAT-1_sample1
TTAGCCTGTTACGCAA-1_sample1
TTAGCCTGTTTGTGGA-1_sample1
TTAGCTGCACTGACCG-1_sample1
TTAGGAACACTCAACA-1_sample1
TTAGGAACAGTAGGTG-1_sample1
TTAGGCCCAGAACCGA-1_sample1
TTAGGCCCAGGAACCA-1_sample1
TTAGGCGTCAATACGC-1_sample1
TTAGTCAAGCATCCAG-1_sample1
TTAGTCAAGCGAGTAA-1_sample1
TTATAGCCAATGAAGC-1_sample1
TTATCCGTCACTTTAC-1_sample1
TTATCCGTCCATTACT-1_sample1
TTATCCGTCCTAAGAC-1_sample1
TTATGACCATGGTTAT-1_sample1
TTATGCGCAACACCTA-1_sample1
TTATGCGCATTAGGCC-1_sample1
TTATTGCTCCATAATG-1_sample1
TTATTGCTCCGCAAGC-1_sample1
TTCAACCGTACCGTAA-1_sample1
TTCAACCGTGTGAGGA-1_sample1
TTCAACCGTTGCTTCG-1_sample1
TTCACTGTCCGCAACA-1_sample1
TTCACTGTCGTAATCA-1_sample1
TTCAGGTAGCTCCCTG-1_sample1
TTCATTCAGTTGCCTC-1_sample1
TTCCCGCCAACCGCCA-1_sample1
TTCCCGCCATTAAACC-1_sample1
TTCCTCAAGAATCGCT-1_sample1
TTCCTCAAGCTTTGTT-1_sample1
TTCCTCAAGGTCGATT-1_sample1
TTCCTCAAGTAAACCC-1_sample1
TTCCTCAAGTTTAACG-1_sample1
TTCCTTCTCACCTGCT-1_sample1
TTCCTTCTCTCCTCAA-1_sample1
TTCGGTACAATATACC-1_sample1
TTCGTGCTCAACAAGG-1_sample1
TTGACATCATGTTGCA-1_sample1
TTGACGTAGGCTAAGA-1_sample1
TTGAGCTAGTTTCCTG-1_sample1
TTGATGTCACACCAAC-1_sample1
TTGATGTCAGGTTCAC-1_sample1
TTGCACACACAAAGGT-1_sample1
TTGCACACAGAGGCTA-1_sample1
TTGCAGCCATGCAACC-1_sample1
TTGCATTTCAATTGGC-1_sample1
TTGCATTTCCCGTTGT-1_sample1
TTGCGAGTCCTGATTT-1_sample1
TTGCGTCTCAGCATTA-1_sample1
TTGCGTCTCGGTTACG-1_sample1
TTGCTCTCAATAGCAA-1_sample1
TTGCTTAGTTAGGTTG-1_sample1
TTGCTTTAGATAAAGC-1_sample1
TTGGAGGCACTTAACG-1_sample1
TTGGAGGCAGGCCATT-1_sample1
TTGGATATCGCGCTAA-1_sample1
TTGGATTCAGGACCTT-1_sample1
TTGGCTACAAATGCCC-1_sample1
TTGGCTACACCTGTAA-1_sample1
TTGGCTACATAATCCG-1_sample1
TTGGCTTGTCTAGCTT-1_sample1
TTGGCTTGTTGTCCAT-1_sample1
TTGGGCGGTCCTTTAA-1_sample1
TTGGGCGGTTAACGGC-1_sample1
TTGGGTTAGGAACCGG-1_sample1
TTGTCCCAGAAAGGAA-1_sample1
TTGTCCGGTAGTCAAT-1_sample1
TTGTCCGGTTCGCTTG-1_sample1
TTGTGAGGTATTGCAG-1_sample1
TTGTGCCTCCCGCATT-1_sample1
TTGTGCCTCGTGCCTT-1_sample1
TTGTGCGAGGTGCGGA-1_sample1
TTGTGTGCAATAACGA-1_sample1
TTGTGTGCATAAGGAC-1_sample1
TTGTTCCCAATGCGCT-1_sample1
TTGTTGCGTGTTTGAG-1_sample1
TTGTTGTTCCTGATGG-1_sample1
TTGTTTGGTAAATTGC-1_sample1
TTGTTTGGTGTTTGAG-1_sample1
TTTAACCTCCCTCAGT-1_sample1
TTTAACGAGTAGCTTA-1_sample1
TTTAACGAGTCAATTG-1_sample1
TTTAAGCCATGGTTAT-1_sample1
TTTAAGGTCATTACGA-1_sample1
TTTAGCAAGACTTATG-1_sample1
TTTAGCAAGCTTCCCG-1_sample1
TTTAGCAAGTAAAGGT-1_sample1
TTTAGCTTCGTGCCTT-1_sample1
TTTAGGATCATAACTG-1_sample1
TTTAGGATCTTCAATC-1_sample1
TTTATGGAGGCGCACT-1_sample1
TTTCAGTTCTACCTGC-1_sample1
TTTCATCAGAACCTAC-1_sample1
TTTCATCAGCATGAAG-1_sample1
TTTCCACCAAACGGGC-1_sample1
TTTCCACCAAGGTATA-1_sample1
TTTCCACCAATACTGT-1_sample1
TTTCCACCATGTCAGC-1_sample1
TTTCCGGGTTTCCGGC-1_sample1
TTTCCTGAGACAAAGT-1_sample1
TTTCCTGAGCAAGGTA-1_sample1
TTTCTCACATGCTTAG-1_sample1
TTTGACCGTCTAGCTT-1_sample1
TTTGACTTCATAACCA-1_sample1
TTTGAGTCAGCACCAT-1_sample1
TTTGGCTGTGCAATGC-1_sample1
TTTGGCTGTGGTTCCC-1_sample1
TTTGGTGCATTATGGT-1_sample1
TTTGTCTAGTTATGTG-1_sample1
TTTGTGAAGTGTTGTA-1_sample1
TTTGTGTTCAAACACC-1_sample1
TTTGTGTTCCTCCCTC-1_sample1
AAACATGCAAACTGCC-1_sample2
AAACCAACATAATGTC-1_sample2
AAACGCGCACACCAAC-1_sample2
AAACGCGCAGGCTTGT-1_sample2
AAAGCAAGTTAAGCCA-1_sample2
AAAGCCCGTCACGGAT-1_sample2
AAAGCGGGTGTTTGCT-1_sample2
AAAGCGGGTTAGAGGG-1_sample2
AAAGGCTCAAACGGGC-1_sample2
AAAGGCTCAACCCTAA-1_sample2
AAAGGCTCATTGCGAC-1_sample2
AAAGGTTAGTCCTGAG-1_sample2
AACAAAGGTAAACAAG-1_sample2
AACAAAGGTAACTACG-1_sample2
AACAAAGGTGCTTTAC-1_sample2
AACAAAGGTTAATCGG-1_sample2
AACAAGCCACCGTTCC-1_sample2
AACAGATAGTCCTTCA-1_sample2
AACAGCAAGTAGGATG-1_sample2
AACAGGATCTTGTTCG-1_sample2
AACATAGCACCACAAC-1_sample2
AACATAGCACTGACTA-1_sample2
AACCCGCAGATGGACA-1_sample2
AACCGCTCAAACGGGC-1_sample2
AACCGCTCAAAGGCCA-1_sample2
AACCGCTCACCAGGTT-1_sample2
AACCGCTCAGGAAGCC-1_sample2
AACCGGCTCATAACTG-1_sample2
AACCTAATCAAACCGT-1_sample2
AACCTCACACAATGCC-1_sample2
AACCTCCTCCTGATTT-1_sample2
AACCTTAAGACAAGTG-1_sample2
AACCTTGCAGTAATAG-1_sample2
AACCTTGCATCCATCT-1_sample2
AACGCTAGTCATGCCC-1_sample2
AACTAGTGTAATCGGC-1_sample2
AACTAGTGTTCCAGGG-1_sample2
AACTCACAGGCGGATG-1_sample2
AACTTAGTCAATCATG-1_sample2
AACTTAGTCCCTGGAA-1_sample2
AAGAACAGTTAGCGTA-1_sample2
AAGAATCAGTAATCCA-1_sample2
AAGCCTCCATGTGGGA-1_sample2
AAGCCTTAGTCAATCA-1_sample2
AAGCGAATCATAGCCG-1_sample2
AAGCGAGGTTAAGCTG-1_sample2
AAGCGCTGTTTGCGAA-1_sample2
AAGCTATGTACCGGAT-1_sample2
AAGCTATGTTAATCGG-1_sample2
AAGCTTGGTCGACTAA-1_sample2
AAGGAAGCAACTGGCT-1_sample2
AAGGATCCAGCTCAAC-1_sample2
AAGGATCCAGGATGGC-1_sample2
AAGGATGTCAGCAAAG-1_sample2
AAGGATTAGGATTTGC-1_sample2
AAGGATTAGGCCATCA-1_sample2
AAGGATTAGTAACGGA-1_sample2
AAGGCCCTCTGTAATG-1_sample2
AAGGTGCAGCGCCTAA-1_sample2
AAGGTGCAGCTCATAA-1_sample2
AAGTAGCCAGCCAGTT-1_sample2
AAGTAGCCATTGCAGC-1_sample2
AAGTGCAAGTCTGGGC-1_sample2
AAGTGTTGTCCGTGAG-1_sample2
AAGTTACGTCTTGCTG-1_sample2
AAGTTTGTCCGTTAAA-1_sample2
AATAACCGTTAAGCCA-1_sample2
AATAGAGGTCCACAAA-1_sample2
AATAGCTGTTACTTGC-1_sample2
AATAGCTGTTTATCGC-1_sample2
AATCAGGAGGAACGCG-1_sample2
AATCAGGAGTTATTCC-1_sample2
AATCATCCATCATGTG-1_sample2
AATCATGTCTGCAAGT-1_sample2
AATCCCTGTACCGTAA-1_sample2
AATCCGTAGCAAGATG-1_sample2
AATCCGTAGTAACTCA-1_sample2
AATCCGTAGTGGCGGA-1_sample2
AATCCTAAGGACCGCT-1_sample2
AATCCTAAGGACGTAA-1_sample2
AATCTTGAGAACCTGT-1_sample2
AATGAAGGTTGGTTAG-1_sample2
AATGCATGTTAGACCA-1_sample2
AATGGCGCAAAGCCTC-1_sample2
AATGGCGCACAGGGAC-1_sample2
AATGGCGCACCTATAG-1_sample2
AATGTCATCAACAAGG-1_sample2
AATTACCCACTAAATC-1_sample2
AATTAGGCACCAGCAT-1_sample2
AATTAGGCAGAGGCTA-1_sample2
AATTAGGCAGCAAGAT-1_sample2
AATTCGTCAAGGTAAC-1_sample2
AATTCGTCATAGGCGA-1_sample2
AATTGACGTCATCATC-1_sample2
AATTGACGTCCGGTTC-1_sample2
AATTGCTCAAACGCGA-1_sample2
AATTGCTCAATAAGCA-1_sample2
AATTGCTCAATCGCAC-1_sample2
AATTGCTCAGCTACGT-1_sample2
AATTGGACAGCATTAT-1_sample2
AATTGGACATAGACTT-1_sample2
AATTGTGTCATCGTTT-1_sample2
AATTTCCTCGCTTGCT-1_sample2
AATTTGGTCCGTGACA-1_sample2
ACAAACTGTAGGATCC-1_sample2
ACAAAGGTCATTACGA-1_sample2
ACAACACTCTACCTGC-1_sample2
ACAACACTCTTGGATA-1_sample2
ACAACAGAGCTCCCTG-1_sample2
ACACGGACAATAGTCT-1_sample2
ACACGGACACTCGCTC-1_sample2
ACACGGACATAATGAG-1_sample2
ACACTAGGTTAAATGC-1_sample2
ACACTAGGTTTAGCTC-1_sample2
ACACTTAAGCTCAATA-1_sample2
ACACTTGCACCTGGTG-1_sample2
ACAGCCGGTCATGCAA-1_sample2
ACAGCCGGTCCAAATG-1_sample2
ACAGCCGGTTAGGACC-1_sample2
ACAGGAATCGTTTCTG-1_sample2
ACAGGATCACAACAGG-1_sample2
ACAGGATCATTGCGAC-1_sample2
ACAGGCTGTAGCCATA-1_sample2
ACAGGCTGTATACTGG-1_sample2
ACAGGCTGTTAACAGT-1_sample2
ACAGGTAAGGCCCAGT-1_sample2
ACAGTATGTACGCGCA-1_sample2
ACAGTATGTCATAGAT-1_sample2
ACAGTATGTCTAACAG-1_sample2
ACAGTATGTTATCCTA-1_sample2
ACAGTATGTTTACTTG-1_sample2
ACATCAATCATTTGCT-1_sample2
ACATCAATCCTGCGAA-1_sample2
ACATCAATCTACCTCA-1_sample2
ACATTAGTCGCGCTAA-1_sample2
ACATTGCAGGTGCGGA-1_sample2
ACCAAACTCCGCCTAT-1_sample2
ACCAAACTCCTTCGTA-1_sample2
ACCAAGCGTATTTGGG-1_sample2
ACCAAGTTCCCGTTTA-1_sample2
ACCAATATCCGCAACA-1_sample2
ACCACACCAACCCTAA-1_sample2
ACCACACCACACTAAT-1_sample2
ACCACACCACATAGCC-1_sample2
ACCACATAGCATGGTT-1_sample2
ACCACATAGGACCTGC-1_sample2
ACCAGGCTCGCTTCTA-1_sample2
ACCAGGCTCTTTGTAC-1_sample2
ACCAGGGAGCATGGTT-1_sample2
ACCATTAAGAGGAGGA-1_sample2
ACCATTAAGTTCCTCA-1_sample2
ACCCAGGGTAATTAGC-1_sample2
ACCCGTAAGGTGCGGA-1_sample2
ACCCGTAAGTCCTGAG-1_sample2
ACCCTCCCAATAAGCA-1_sample2
ACCCTCCCAGTATGTT-1_sample2
ACCCTGTTCAAGACTC-1_sample2
ACCCTGTTCAGGTTTA-1_sample2
ACCGGTTCATGAATCT-1_sample2
ACCTAAATCACTTTAC-1_sample2
ACCTAAATCTAAGGTC-1_sample2
ACCTAAATCTGCAAGT-1_sample2
ACCTAAGGTTACCTGT-1_sample2
ACCTACCTCAAATCGC-1_sample2
ACCTACCTCTTGGACG-1_sample2
ACCTGGATCCAGGAAA-1_sample2
ACCTGGATCCCTGATC-1_sample2
ACCTGGTCAACTGGCT-1_sample2
ACCTTCCAGCCTAACG-1_sample2
ACCTTGCTCTACCTCA-1_sample2
ACCTTGTGTCTTGCAT-1_sample2
ACCTTGTGTTTGGTTC-1_sample2
ACGAACAAGTCACCTC-1_sample2
ACGAAGTCACATACTG-1_sample2
ACGAATCTCACAGACT-1_sample2
ACGAATCTCACAGGAA-1_sample2
ACGAATCTCATGCAAC-1_sample2
ACGAATCTCCCAGTAG-1_sample2
ACGACTTAGTTAGAGG-1_sample2
ACGAGTAAGGATTTGC-1_sample2
ACGATTCAGCACGTTG-1_sample2
ACGATTCAGGGTCTAT-1_sample2
ACGCAAGCAATCCTGA-1_sample2
ACGCAAGCAGCAAGAT-1_sample2
ACGCAAGCAGGATGGC-1_sample2
ACGCAAGCATAATTGC-1_sample2
ACGCAAGCATGATTGT-1_sample2
ACGCCACAGATAACCC-1_sample2
ACGCCACAGCACCACA-1_sample2
ACGCCTAAGAACCTGT-1_sample2
ACGCCTAAGGGCTAAA-1_sample2
ACGCCTTTCAGTGAAG-1_sample2
ACGCTTGAGAGGAAGG-1_sample2
ACGGGAAGTAATCCCT-1_sample2
ACGGTACGTTTAGCTC-1_sample2
ACGGTTAGTAACCTAG-1_sample2
ACGGTTAGTCATAAGT-1_sample2
ACGGTTTAGGACGTAA-1_sample2
ACGGTTTAGTAAGGGC-1_sample2
ACGTACCCACTGGCTG-1_sample2
ACGTACCCATTCCTGT-1_sample2
ACGTCAAGTCACCAAA-1_sample2
ACGTCAAGTCCTCCAA-1_sample2
ACGTCCAAGCACTAGT-1_sample2
ACGTCCTTCCTAGTAA-1_sample2
ACGTTACAGTCACCTC-1_sample2
ACGTTACAGTGGCGGA-1_sample2
ACTAAAGCAATCCTAG-1_sample2
ACTAACCAGGGTGAAC-1_sample2
ACTAACCAGTGAGGGT-1_sample2
ACTAACGGTGACATGC-1_sample2
ACTAACTCAAGGAATC-1_sample2
ACTAACTCACAACAGG-1_sample2
ACTAATCCAAAGCTAA-1_sample2
ACTAATCCAATAGCAA-1_sample2
ACTAGGCGTAACCTAG-1_sample2
ACTAGGCGTGAGACTC-1_sample2
ACTAGGCGTTTGAGGC-1_sample2
ACTATCCGTACTGAAT-1_sample2
ACTATGTCAGGATAAC-1_sample2
ACTCACCTCCCGCATT-1_sample2
ACTCACTGTAACTACG-1_sample2
ACTCCTCAGAACCTAC-1_sample2
ACTCGCGCACGTGCTG-1_sample2
ACTCGCGCAGGATAAC-1_sample2
ACTGAAACACGCAACT-1_sample2
ACTGAAACAGGACACA-1_sample2
ACTGAAACAGGGAGCT-1_sample2
ACTTAGGGTATGTGGC-1_sample2
ACTTAGGGTCGCGCAA-1_sample2
ACTTATGAGTTTGAGC-1_sample2
ACTTGAATCCATAAGC-1_sample2
ACTTGAATCGGTTAGT-1_sample2
ACTTGAATCTCCATGC-1_sample2
ACTTGCACACCTATAG-1_sample2
ACTTGCACATTATCCC-1_sample2
ACTTGTAAGCCGCAAC-1_sample2
ACTTTGTTCATGTTTC-1_sample2
AGAAACCCACCATATG-1_sample2
AGAAACTAGCACAGGG-1_sample2
AGAAACTAGGCTAATC-1_sample2
AGAAAGGCAAAGCGCA-1_sample2
AGAAAGGCATTTAAGC-1_sample2
AGAACAAGTTACAACG-1_sample2
AGAACAAGTTCTTTAG-1_sample2
AGAACCAAGCTGTCAG-1_sample2
AGAACCGCAGTCTAAT-1_sample2
AGAAGGTGTTTCGCGC-1_sample2
AGAATCGAGTTACTTC-1_sample2
AGAATCTGTTTAACGG-1_sample2
AGACAATAGAATCGCT-1_sample2
AGACACGCACAACAAA-1_sample2
AGACACGCACCGTTCC-1_sample2
AGACACGCAGTTTCTC-1_sample2
AGACACGCATCCATCT-1_sample2
AGACCCGGTTTGAGCA-1_sample2
AGACTATGTCAGGAAG-1_sample2
AGACTATGTTGTAAAC-1_sample2
AGACTATGTTTGGGCG-1_sample2
AGAGAAGCAGCCTAAC-1_sample2
AGAGAGGAGGCGCATC-1_sample2
AGAGGATGTACGCGCA-1_sample2
AGATGAAGTAGGTTTG-1_sample2
AGATGCTTCCACCCTG-1_sample2
AGATGCTTCCTTGTTG-1_sample2
AGATGCTTCGAGGAAC-1_sample2
AGCAAATAGTCACGAT-1_sample2
AGCAACAAGTCACCTC-1_sample2
AGCAAGGGTTAAGGTT-1_sample2
AGCAAGGGTTCTTTAG-1_sample2
AGCAATACAGCTAATT-1_sample2
AGCAATTGTTGGCCGA-1_sample2
AGCACAGCAGGACCAA-1_sample2
AGCACAGCATGAGTTT-1_sample2
AGCACTTAGGGATTAG-1_sample2
AGCACTTAGTGTTGCG-1_sample2
[truncated: 7,290 more rows]
