# Supplementary material for: Dissecting the enhancer gene regulatory network in early Drosophila spermatogenesis
Source: Nat Commun. 2025 Jul 23;16:6766. doi: 10.1038/s41467-025-62046-9 (PMC12284225; doi:10.1038/s41467-025-62046-9)
Supplement: Supplementary file 5 — Supplementary Data 3 [file 41467_2025_62046_MOESM5_ESM.xlsx]

## Sheet: Supplementary Data 3
Supplementary Data 3 - Multiome 10x barcodes included for the construction of the testis eGRN.
GTACACCCATTTAAGC-1_sample3
TTAGGATGTCATAACG-1_sample4
AGAACCGCACCCACAG-1_sample3
AAGGTATAGCTCAAAC-1_sample3
GACCTTTGTTAGTACG-1_sample4
GAATTTGTCGGTTTGG-1_sample3
CCAAGGCTCATGCTTT-1_sample3
ACCCTGTTCCAGGGAG-1_sample3
GATCCGTCATTGTCAG-1_sample3
GCGTTTCTCACGCCAA-1_sample4
GTAGCGCTCGCTAAGT-1_sample4
CAAGTGAAGGCTACAT-1_sample4
GCTGTGCAGCATGGTT-1_sample2
TCTCAAGCAGTCTAGC-1_sample3
CCACTTGGTAACAGGG-1_sample3
AGTATAGCAATCCTGA-1_sample4
GGACCTCAGAACAAGT-1_sample3
AGGCGGATCGGTTAGT-1_sample4
CTAATTGAGTTAGCTA-1_sample3
ACTCACCTCTTACTCG-1_sample2
GATTAAGCACGTGCTG-1_sample3
GCTGCAATCACAAGCT-1_sample3
CGAACAAAGGTATTGC-1_sample4
CAATAGCTCCTAGTTT-1_sample3
CTTGAATCAAAGCCTC-1_sample2
GAAAGCCAGCCGCAAC-1_sample3
CGAAGGCCATAAGCAA-1_sample3
TGGACAAAGACTCGCA-1_sample4
CTCCATCAGCCAGTAT-1_sample4
CTAATTGAGGCCATCA-1_sample3
GTGCCTTTCATAACTG-1_sample3
AGGTGAGGTTAGGCTA-1_sample3
GATGCGACAAACCTTG-1_sample3
CTCATTTAGTTGTCTT-1_sample4
CATCAATCACCAGCAT-1_sample3
TCAGTAGGTGTTGCAA-1_sample3
CCAAACCCAGCCAGAA-1_sample4
AGCATCCCAAGGTGGC-1_sample3
AGACAATAGTGCACGC-1_sample3
AAGTCTATCCGCCAAA-1_sample2
CCCGCAACAATAAGCA-1_sample4
CTACCTCAGGAGGCAT-1_sample2
GCTGGTTCATTGTGCA-1_sample3
ACCTTGCTCAATGTGC-1_sample1
ATGCATTCAGGTTATT-1_sample4
TTGCAATCAGCTAACC-1_sample3
CGCGGATTCCTCATCA-1_sample3
TTGTGAGGTGCATTTC-1_sample4
CCATAAATCCTCCTAA-1_sample3
CCAAACCCATAATCAC-1_sample3
CATCAGCCAAGGTATA-1_sample2
TCATTACTCAGGCCTA-1_sample3
AGGATGCAGGACACTT-1_sample3
CCCTAATGTTTCGCGC-1_sample3
TCCATATTCGCTAGAT-1_sample2
TTGTAAGTCAAGTGTC-1_sample3
ATCCTCATCGGTACGC-1_sample3
AAGCATGAGGCTAATC-1_sample4
ACACTAGGTTATCGAG-1_sample3
CACGCTAAGCAAGACA-1_sample3
GAGCAAGGTAATCGGC-1_sample3
AGTGCGGAGTATTGTG-1_sample4
GCTCTGGCATTAAGCT-1_sample3
CCTGGATCATCTTGAG-1_sample4
GCTTGTTGTCGCAAAC-1_sample3
CAAGTATGTGGTTCCC-1_sample4
CTAAAGCTCCTTGCGT-1_sample3
TTGAGGCGTCCTTTAA-1_sample4
GTTGCTGAGTTGGGCC-1_sample3
AGGATGTCATAAGTTC-1_sample3
TCCTGGTTCATTGTCT-1_sample3
GGCTATTAGCTTAGTA-1_sample3
AGCTTGGTCTTGATGA-1_sample4
CCTCAATGTGGATTCA-1_sample4
CATTTGTTCAATCATG-1_sample3
CAGATTCAGGATGATG-1_sample3
TACAGCTAGTTAGGCT-1_sample4
TCTCAAGCACAGCCAT-1_sample3
TTATCCGTCAATGTCA-1_sample4
AATACCGGTTTGGCGG-1_sample4
GCACATTAGTTATGGC-1_sample1
TGACTTCGTCATTGTC-1_sample3
CTCATCATCCTGTTCA-1_sample3
GCCTTGCGTGTGAGGA-1_sample4
GAGTGTTTCATAATCG-1_sample3
GTCATTAAGAGCAAGC-1_sample4
CGCCTCATCATCACTT-1_sample3
GACGTAAAGCTATTGA-1_sample3
GTCCATTGTGGGTGAA-1_sample3
GAGCTTAGTGTGAGAG-1_sample3
TTAAAGGCATAGACTT-1_sample4
AATCTCAAGCACAGCC-1_sample4
ATTAACCCAACTCGCG-1_sample3
TGAAGTGAGGCATTGT-1_sample3
AGTTATGTCATGGCTG-1_sample4
CAAGTGAAGTTTCCGC-1_sample4
ACCTTCATCAGGAAGC-1_sample3
GTCATCCTCACGAATC-1_sample3
GGCTTCAAGTGAACGA-1_sample3
CTGATCACAATACTGT-1_sample3
GGTCCATCAAGGAATC-1_sample3
CAATGTGGTGTCCTGC-1_sample3
GGAACCTGTTAGACCA-1_sample2
GCAATGAAGCGGATTT-1_sample4
ACTGAATGTTAGCAGC-1_sample3
CCCTCACCATAATGAG-1_sample3
GAAGCTAAGGCTAATC-1_sample3
CTTCAATTCACCTGCT-1_sample3
GTTACCTGTTACGCAA-1_sample3
ACAGGCTGTCATGAGC-1_sample3
GGGCCTAGTACAAAGA-1_sample3
TCTCAATTCAAGGACA-1_sample3
TCGCTAACAACTGGCT-1_sample2
AATCATCCAGCACGTT-1_sample3
GAGTCAAAGGAATAAC-1_sample3
GCATGAAAGTAGGCGG-1_sample3
AAACCGGCACAATGCC-1_sample3
CTATGTTTCAATGTCA-1_sample3
ATGATGGAGTTGGATC-1_sample2
TACGGTTAGTAACGGA-1_sample3
AGGAACGGTGAGACTC-1_sample3
ACTGAAACATCCTAGA-1_sample3
TCCGGTTTCACGAATC-1_sample3
GGTTATATCTCACATT-1_sample3
ACGAGTAAGTAGCGCC-1_sample3
CTGGCTAAGCTACTGG-1_sample3
CTTATGTTCCGCAAAT-1_sample2
GCGCAATGTTGGTTCT-1_sample3
ACTTACAAGTCTCACC-1_sample3
AGGTTAGAGGAGTCGG-1_sample3
TGCCTGTTCATGAAGG-1_sample1
CTACTTAGTGCTCCGT-1_sample2
TTACAGCAGGGACTAA-1_sample1
TCTAGCGAGCCTGACA-1_sample3
TTGGGCCAGTCAGGCC-1_sample3
GTAGCTGTCCCGCAAA-1_sample4
AATCCGTAGAATCGCT-1_sample3
TTACCGTGTTAGTACG-1_sample2
CCAAATCAGGTCCTAG-1_sample3
AGGTTAGAGACAACAG-1_sample3
TACCTCATCAATGACC-1_sample3
TATTTGGAGCTATGAC-1_sample4
TCCATTGTCCTCCATA-1_sample3
GGACCGAAGTTACCGG-1_sample4
TGTATCGCACAACCTA-1_sample3
TTCGTGCTCCGGTATG-1_sample3
CTAATCGCATTCAGCA-1_sample3
GTGTGAGCAAGGAATC-1_sample3
CTAGTAATCCATCAGG-1_sample3
TTAGAAGCACCCACAG-1_sample3
CTCCATCAGTGAACCT-1_sample4
GTATCGCCAGGACCTT-1_sample3
GTAGTTATCCGGAACC-1_sample3
GGTTTCCTCACTTTAC-1_sample3
ATGACTCAGACTAAGG-1_sample3
CTGTTCATCCCGCAAA-1_sample4
AGAAACTAGGCTATGT-1_sample3
GCCAATAGTTAACGAT-1_sample3
ACCTACCTCACAGCCA-1_sample3
ATTACTGAGACAAACG-1_sample3
CCCAGTTTCGCTTGCT-1_sample1
TTATTGCTCAATTACG-1_sample3
GGCAATCGTACCTTAC-1_sample3
GTTCTCATCTTGTCTG-1_sample4
CTGTAACAGTCCTTCA-1_sample3
GCTAATATCATCGTTT-1_sample3
AACAGCAAGGAGTAAT-1_sample3
GCCTTACTCGGTTTCC-1_sample2
CCTGTAACACTATGGC-1_sample3
CTTATGTTCGTCAAGT-1_sample3
GTAAGCTTCATTAGGC-1_sample3
GATTATGTCTTAGCGG-1_sample3
TGGCCTTTCTAATCAG-1_sample3
AAAGGTTAGTCTGGGC-1_sample3
TCACTGACATAATGAG-1_sample3
CGAAGAATCCTCCCTC-1_sample3
ACTCACCTCCGGTATG-1_sample4
TGGTTGAGTTAAGCGC-1_sample3
TACTAAGTCCGTAAAC-1_sample3
ACATCATCACTCAACA-1_sample3
TAACCAGGTGCATTAG-1_sample4
GACCTGCAGAAGGTGC-1_sample2
CTTAGTTTCTAAGTGC-1_sample3
CCGCTAAAGGAACGGT-1_sample2
GAAGGCTAGCTTTGGG-1_sample3
CGCTCAGCATTAGGCC-1_sample3
GAGCAAGGTACGGTAC-1_sample3
AGCCTAGTCAACCAAC-1_sample3
TTTAACGAGAGCCGCT-1_sample3
TGGCTAAGTCGCATAA-1_sample3
ATTAGCTCAACAGCCT-1_sample3
TTACCTGTCCCTCAAC-1_sample2
CTTTAGTTCGGTTTGG-1_sample3
CAACTAATCCATCAGG-1_sample3
ACTCACTGTAGTTGGC-1_sample3
TTATCCTAGCACTAAC-1_sample3
GCTGCAATCTTTAGGA-1_sample3
ACAGGCTGTGCATTAG-1_sample3
GCTCTGTTCATTGCGG-1_sample3
TTTCCGGGTATTCGCT-1_sample3
ACTTACAAGCATTAGC-1_sample3
AGTTTGCAGCATCCAG-1_sample3
GTAGCCATCAGCCAAT-1_sample1
AGTATAGCAAAGCTAA-1_sample3
GATGCAGCAACCCTCC-1_sample4
TACCGAAGTATTTGCC-1_sample4
CTTAAGGGTCCGGTTC-1_sample3
CGCAATAGTTACGCGG-1_sample3
TTTAGCTTCCTCCCTC-1_sample3
TTTCACCCATAAGGAC-1_sample3
AAGAACAGTTTGCAGA-1_sample3
AGTGATGAGCGTGCAC-1_sample3
TGATTAGTCGTTTCCA-1_sample2
TCCATGCTCATGTTTC-1_sample4
GAGAAACGTGAGGTGA-1_sample3
GGCTGGTTCCTCAGTC-1_sample3
TCTCAATTCGCTCACT-1_sample3
GATTTGCAGGCAATAG-1_sample3
CTTGCAACAGTATGTT-1_sample3
GTGTTACAGCCTAATA-1_sample4
TCATCCATCGGTTTGG-1_sample3
GTGTTCCTCATTACTC-1_sample3
TCGACAAGTTCATCTA-1_sample3
GCTGACCAGCTTAGTA-1_sample2
ATATAGGCAATCTCTC-1_sample4
GATTATGTCTTGTCCA-1_sample1
GTCCATTGTTGCGGAT-1_sample2
AATTAGCGTATTTGGG-1_sample3
TGGTTGAGTTCACTGT-1_sample3
TGAAGGATCGCCTAAG-1_sample4
TCAGGTTAGCGGGCAA-1_sample3
GACCTGCAGTTTGGGT-1_sample3
TGCATCCTCGTCAAGT-1_sample4
CTGGCTAAGATTCCTT-1_sample3
GTCCATTGTTACGCAA-1_sample4
TGGTGATTCAAGGACA-1_sample4
AGTGTGGCAGGATAAC-1_sample4
GACGCAACAGCAGGTA-1_sample2
AGGCAATCATCATGTG-1_sample3
TGGCCTTTCAATTGGC-1_sample3
GACCTGCAGGTGCTGC-1_sample3
TGTTGGCCACCTCACC-1_sample3
TTGCAGCCAAGGGTTG-1_sample3
TTGGGTTAGTTATTCC-1_sample3
GCTGGTTCATAGCTGC-1_sample3
CCATATTTCATTGCGG-1_sample1
ACTATGTCAGGCCAAA-1_sample3
TTATCCGTCGACAAAG-1_sample2
TACTGCACATAGACCC-1_sample3
ATTTAGCCATTATGCG-1_sample3
GCAACAGCAATAACGA-1_sample4
TGGTTCCTCGCTAGTG-1_sample3
GCCAGGTTCATTGCGG-1_sample4
TAGCTAGGTTGGGTTA-1_sample3
AATTGACGTTTCGCGC-1_sample3
TGCTTTAGTGGTTCTT-1_sample4
TTTCACCCATTCAGCA-1_sample3
TTCCCACAGGTACCGC-1_sample3
CCCGCAACAACATAAG-1_sample3
ACGCCACAGCTTGCTC-1_sample3
CTAGTCGAGGCCGGAA-1_sample3
TGTAAGCTCCTGATTT-1_sample3
CTAGTGAGTTTAACGG-1_sample1
CCATCATGTTTGTCTA-1_sample4
GCTGGATGTTGTTGTC-1_sample3
TCTAACCGTCGTAATG-1_sample3
CTGTTTAGTTAAGCGC-1_sample3
GCCACTAAGCTTAACA-1_sample3
ATCATCAAGCCTGGTA-1_sample3
GCCTACTTCTTAGGAC-1_sample3
CATAGTCAGAAACTGG-1_sample3
GCCCGTTGTGGAGCAA-1_sample3
CCCGTTGTCTCACAAA-1_sample3
TTAACCAAGCGAAGTA-1_sample3
GGGATTAAGAATCGCT-1_sample3
ACTAACTCATCCGTAA-1_sample3
TGATGAACACTTCATC-1_sample3
CATTATCTCTTAATGG-1_sample2
GTCCAAGTCCGCATGA-1_sample3
CCAGACTCAATTGCGC-1_sample3
TCTTAGCGTGGTTAGC-1_sample3
TTTGACCGTGTAACCA-1_sample3
GTCATCACAGAAATGC-1_sample2
GGTAACCGTCCTTTAA-1_sample3
ATCACCCTCGTTCACC-1_sample3
GTAAAGCCACAGAAAC-1_sample3
CATCCCAGTCCTAATC-1_sample3
ACCTTGTGTGAGCAAG-1_sample4
AGACAATAGCACCACA-1_sample3
ACGAATCTCTAATTGG-1_sample3
TGACTTCGTCATAACG-1_sample3
GTTTCAGCATTTGCTC-1_sample3
AAAGCCCGTTGACTTC-1_sample4
CCACACAAGAAACTGG-1_sample3
CTTGCAACAGCCGCTA-1_sample3
CCATAAATCATCAGTA-1_sample4
GATTCGCCAAGGCCAA-1_sample2
TCGTAATCATGCTCCC-1_sample3
TTAGCAGGTTATGTGG-1_sample2
CTGACATAGGAGCAAC-1_sample4
GCTATTGCACACCAAC-1_sample4
TCCAGCAAGAGCAAGC-1_sample3
TTCACTGTCCGCCTAT-1_sample3
AGCCTCCGTGTCACGG-1_sample1
TCCTGTTCAACCTAAT-1_sample2
TTTATGGAGGTCATTA-1_sample3
GTTTCCTCACAATGTT-1_sample3
ATGGCCGGTTTGTTGC-1_sample4
CAGGACACAGGCTTCG-1_sample4
AGACCCGGTAGGTTAT-1_sample3
TACAATGTCATCCTAT-1_sample2
CTATGTTTCGTGCTAG-1_sample3
CGGGTCTAGTCCTTCA-1_sample3
AATCCCTGTTCCTGTG-1_sample3
GTCCTAGAGCACAGCC-1_sample4
CCCGCAACAATTTGGT-1_sample2
GGTTACCCACACTAAT-1_sample3
TGATTAGTCAGGAACA-1_sample3
CCTGGTAAGGGCTTTG-1_sample3
TTGTCCGGTACGGTAC-1_sample3
AAGGTATAGTAGCCAT-1_sample3
GATTGCGTCGAAGTAG-1_sample3
CTTTATGGTTAAATGC-1_sample3
GATCGAGCAATAGCCC-1_sample3
ATGAATGCATTAAAGG-1_sample3
CTCATGACAGGGAGCT-1_sample3
AGAACCGCAGGCTAGA-1_sample3
AAGACATAGGCGCTAC-1_sample4
CACGCTAAGTTAGTGC-1_sample3
TATGGCCCAGCAGGTA-1_sample3
TGGCTTTGTTGCACGG-1_sample3
GCAATGAAGGCTACTG-1_sample3
AGTCCTTGTGGAAGGC-1_sample4
CTATTCAGTGTTGCAA-1_sample4
ATATAGGCAATGCCCG-1_sample1
CTTGACGAGGTCCGTA-1_sample3
CCAAACTAGAACAAGT-1_sample3
CTTGAACAGCTCAATA-1_sample1
TCAAGTATCAATTGGC-1_sample1
TTAAGTGTCATCCTGC-1_sample3
GTACAATGTGCTTAGA-1_sample2
ATGTAAGCAATGAAGC-1_sample4
GGTAACCGTTCACCCA-1_sample3
CGCATGATCACTAAGC-1_sample3
AAATCCGGTTACCTGT-1_sample3
ACTTATCTCCGCCTAT-1_sample3
TAGTCAATCAAGCTTA-1_sample4
CAGGACACACAATACT-1_sample4
TAGGTTATCGCTAGTG-1_sample3
ATGTGAGAGTAACAGG-1_sample3
CCCAACCGTGCATCGG-1_sample3
TTTCATCAGAGCCGGA-1_sample4
CGAAATGAGGCCATCA-1_sample4
CTCATTGTCCTCACAC-1_sample3
CTTGTTCCAATTAACC-1_sample2
GATAATCGTTAGGACC-1_sample1
GGGTCAACATAACGGG-1_sample3
TGACCAAGTGTGAGAG-1_sample3
AACTAGCTCTGGCAAT-1_sample4
TACTGGCCAGGAATCG-1_sample3
TTCCTTGAGGCCTGGT-1_sample3
CTTCAATTCCTAGTAA-1_sample3
CTGAATATCTCTAGCC-1_sample4
GATGCTTAGCAGGCCT-1_sample3
CATGGCGGTTGAGCCG-1_sample3
GCGTTTCTCTTGATGA-1_sample4
TTGTCCGGTCACAGCG-1_sample3
GCCTGAGGTGAAACAA-1_sample3
TTGTCCATCATCCTAT-1_sample3
CCAGCCTGTGCGCGTA-1_sample3
AGTCCTTGTGTCCAGG-1_sample3
CGCCAAATCTCCATGC-1_sample3
GTCATCCTCGTCCTTA-1_sample3
GGTTTCTGTCCTGATT-1_sample1
CGTATTGCAGCAAGTG-1_sample4
GACCGAACAAGGTACG-1_sample3
GCAAGCCTCATTGACA-1_sample3
GTCCAAGTCCTGATGG-1_sample3
TTTACGAAGAGGCTAA-1_sample3
TGGTTCTGTGGTTCTT-1_sample3
GTCTATCGTCGCATAA-1_sample3
GACCTCAAGCATTAGC-1_sample2
ATTCATGAGGCTCATG-1_sample3
GTTACGTAGGTGAGAC-1_sample3
GTCCTAGAGGCGGGTA-1_sample3
GCTATTGCATATAACC-1_sample3
GGCTGGTTCTAACCTT-1_sample3
AAACCAACAAACGCGA-1_sample3
CTTGTCCAGCCTGAGC-1_sample4
TTTAGCTTCGTTAAGC-1_sample4
GCGTGCTAGTTTCCGC-1_sample3
TAGCGGACATTTAAGC-1_sample3
TTGAGGCGTATGGTGC-1_sample3
ACATAGCTCGTTAAGC-1_sample3
CTTCGCGTCTTGTCTG-1_sample3
TTCCCGCCACTTACAG-1_sample3
CTGTTTAGTCAATACG-1_sample3
AGGAACGGTCAAAGGG-1_sample3
GTTTATCTCGTAACGT-1_sample4
CTAACCACACAAAGGT-1_sample1
GATTCGCCATTCCTGT-1_sample2
TGCTCAACAATTTAGC-1_sample3
GTCTTTGTCCTAATTC-1_sample3
CGAAGGCCAATAGTCT-1_sample3
AAGCCTCCATGAGCAG-1_sample4
AATGCATGTGAGCACT-1_sample4
ATTGTGATCATGGTGT-1_sample3
GTTGCTGAGACAAAGT-1_sample3
CATTATCTCTTGGATA-1_sample3
CAAACCGTCACAGACT-1_sample3
CTAATGTCAAACCTTG-1_sample3
TGAACAGAGCGAGTAA-1_sample3
GAGTAATAGGCGAAAC-1_sample1
CCCTCATAGTACCGCA-1_sample3
TTCCCGCCATAAGGAC-1_sample3
CGCATATAGGATTTGC-1_sample3
GACCTAAGTCCTTTAA-1_sample1
AGTAAACAGCACTTGG-1_sample3
TTAGCTGCATAATCAC-1_sample3
GGAGCGATCCTAACGG-1_sample3
TGATCAATCAATGACC-1_sample4
CCTAAATCACCTAATG-1_sample2
CGAAGAATCTTGTTCG-1_sample3
TGAAACTGTCCGTGAG-1_sample3
CAATGACTCGCTCACT-1_sample3
GTTGCCCGTTCACCCA-1_sample3
TCCTCTAAGGACCTCA-1_sample4
CGCCTGTGTGGTTATG-1_sample4
CCATCATGTGCTGGTG-1_sample4
GGATGAATCAATGTGC-1_sample3
GTAAAGCCACAAAGCG-1_sample3
TAGTGAGAGGTTACGT-1_sample4
CCAACCCGTGTTTGAG-1_sample2
TTTCCACCAGGTTAAA-1_sample2
CCTTGTTCACATACTG-1_sample4
TGCTCTCAGGAGTAAT-1_sample3
GGTTCCCGTTGCGGAT-1_sample3
CCCTCAGTCGGTCAAT-1_sample1
GACTTACAGCAGGTTT-1_sample3
GATGACTTCTGTTCAT-1_sample2
ATTAGGTGTGCGCATG-1_sample1
TTTGACTTCCCGCAAA-1_sample4
TGATCGAGTAACTACG-1_sample4
CGAGCGAAGGCCATCA-1_sample3
GCGTAACGTACCGTAA-1_sample3
ACTCAGTAGGTCCAAT-1_sample1
CGATATTCAATTTGGT-1_sample4
GAAGGCCCACCTGGTG-1_sample3
CCTAAATCAACAGGTG-1_sample3
TAGTACGGTTAGGCTA-1_sample3
TGAGGCACAGCACCAT-1_sample4
AACCTTAAGCACCACA-1_sample3
TTACAGCAGGATCACT-1_sample4
TATCGCACACGAACAG-1_sample3
ACCAGGGAGGCAAGTA-1_sample2
CTAGTGAGTGCAATAT-1_sample3
GACTTGGTCTTAGGAC-1_sample2
TCAGTGAGTAAAGCGG-1_sample3
AGACACGCATGTTTGG-1_sample1
ATCACTAAGCACTAAC-1_sample3
CCTAAATCAGAGGGAG-1_sample2
TGGCCTGCAAGCCAGA-1_sample3
CAGCATTAGGCGTAAA-1_sample3
CAGCCTTTCCTGTTCA-1_sample4
CTGTTCATCTTGCTAT-1_sample3
TCGGTTCTCATGGTGT-1_sample3
CGTGACATCTTGGATA-1_sample3
CCTAATAAGCTTAACA-1_sample3
AGGACTAAGGTCCGTA-1_sample3
TGCGATTAGGAGGCAT-1_sample3
ACCCAGGGTACGGTAC-1_sample3
CGGCCATAGGGTGGAT-1_sample3
GACCGTTCATTAAGCT-1_sample3
CAAGGTAAGTGAACCT-1_sample3
CACCAACCATGTTGTG-1_sample3
GGTTTCTGTCATTGAG-1_sample3
TGATGATGTATTGCAG-1_sample3
ATTGGCTAGTTCCCAC-1_sample4
TCCATATTCACGCATG-1_sample3
GGCTATTAGACTCGCA-1_sample3
GGCAAATCAATAGCCC-1_sample1
CTAAGGTTCTTGGACG-1_sample3
AATTTGCCACCTGTAA-1_sample3
CCAACCAAGCTATGAC-1_sample3
CGATTATCATCAATCG-1_sample3
TATAGCCAGCGATACT-1_sample3
CCACACAAGGAGGTTA-1_sample3
CCTAAAGGTTGTGACA-1_sample3
TTGCACACATTTGCTC-1_sample2
CAAGACAAGGCCGGAA-1_sample3
CTAATCCGTTATTGCC-1_sample3
CTGTTGGAGTCTCACC-1_sample1
TAGTAAGCATCGCTCC-1_sample3
ATTAGCTCATTGTGGC-1_sample4
ATGGTGCGTTCCATTA-1_sample3
CGCAATTAGGCTTAAC-1_sample3
CGCAATGTCCTTGAGG-1_sample3
GTAAGCGCAGTTAAAG-1_sample3
GCAGGACCAGTTTACG-1_sample3
CAGGATGCAATTGAAG-1_sample3
CTCATTGTCATGCCTC-1_sample3
GCAAACAAGTCGCAAT-1_sample4
TTGTTGCGTTACTAGG-1_sample3
TTGTAAGTCGCTAAGT-1_sample4
GTCTAGCCACCTGTAA-1_sample4
CATGCAAGTCATTGAG-1_sample3
GTTTGTTTCGTAACGT-1_sample4
GGGTTATTCAGGGCCT-1_sample4
TTTGTTGGTTTCAGGA-1_sample3
CTTCAATTCGTTAGTA-1_sample3
CATGGATTCTAGCTAA-1_sample3
GTAGCGCTCCGCCAAA-1_sample3
CGCTATGAGCTGGCTA-1_sample4
CATAATGTCGCGACAC-1_sample3
CTCATGCTCGATTATG-1_sample4
ATGGTTATCCGTTATT-1_sample3
AATCCGTAGTCATTTC-1_sample3
AACAGATAGGCTGTGC-1_sample4
GCTATCCTCATTGTCT-1_sample3
AGAGAAGCATATTGAC-1_sample4
TTCATCCCACTGACTA-1_sample1
AAGGTATAGTCAGTAC-1_sample4
TCCATTGTCTTTGTAC-1_sample3
GAGCTTGTCCCGCCTA-1_sample3
CGCTTACTCATTAGGC-1_sample2
GCTAGTGTCTTCAATC-1_sample2
ATTGCACAGCATTATG-1_sample3
CTTTGGGAGCCACATG-1_sample2
AATTGGGAGGCTTAAC-1_sample3
TGTAAAGCACCTACGG-1_sample3
AAGAACAGTGCTCCGT-1_sample3
AGCGTGCTCTTGCTAT-1_sample3
CGTGCACAGCTGCACA-1_sample3
CTGTTAAAGGCGCATC-1_sample3
TATAGGTGTTGCTGGG-1_sample3
TTTCTTGCAGATAGAC-1_sample3
TGGTAAACAATAAGCA-1_sample4
CGTATTGCAGTTATGT-1_sample3
AGAAACCCACGAATCC-1_sample3
AATTTGGTCACGCCAA-1_sample3
GGCTATGTCAAACTCA-1_sample4
CAGCCTTTCTGTAATG-1_sample3
ACCTTCATCCATCAGG-1_sample3
GAACCAAAGTATTGTG-1_sample2
GCACTTACACATAGCC-1_sample3
GTCATTAAGTCTATGA-1_sample3
CTATTCAGTAGGTGTC-1_sample1
GTAAGCAAGCGAGCGA-1_sample2
AGGGCTACAGGCGAGT-1_sample4
TCTATGTTCGCATCCT-1_sample3
GTATGTTCATCTTGAG-1_sample1
CAGCTAAGTTGTTGGA-1_sample3
CTAAGTCAGCTTCTCA-1_sample3
GCAGGCAAGGAACCGG-1_sample4
CAATGCCCATGAGTTT-1_sample3
ATTGCAGGTTCCTCCT-1_sample3
AGGTCCGGTGCTAGAC-1_sample3
ACAAAGGTCTTAAGTG-1_sample3
CGCATTTGTGAGCGAA-1_sample3
ACTTAGTCATGCTATG-1_sample3
AAGGATTAGGCAGGTG-1_sample4
GTATTGTCATAAGGAC-1_sample3
TAAGTGCTCCCGAACA-1_sample4
CTAAGTCAGCTATTGA-1_sample3
TTGACATCAGCAAGGC-1_sample3
TGTATCCGTTATAGCG-1_sample3
TTGGAGGCAGGCCAAA-1_sample4
AGGTTTGGTTCCAGGG-1_sample3
CAAACAACAATGCCTA-1_sample3
TGGTTGAGTGGTTCTT-1_sample2
TTATGCGCAGCTTAGC-1_sample3
ATTCCGGAGGATTGAG-1_sample3
CGTAGTTAGACAGGTA-1_sample4
ACACGGACAGTAAAGC-1_sample2
CGCGGATTCTAATCTC-1_sample2
AAGGATTAGGAGGGTT-1_sample2
TAAAGCCTCACAGCGC-1_sample4
AGGGCTACAGGACACA-1_sample4
GTCTATGCACTCGCTC-1_sample3
CGATTGAGTCCCGAAG-1_sample3
GATTGTTCAGGTTATT-1_sample3
GTGGACACAGTAGGAT-1_sample2
TCCTCTAAGTTATTCC-1_sample4
ACTAAAGCACAGACTC-1_sample3
CGCGGATTCAGGTCCA-1_sample3
TAGTAAGCACCTGGTG-1_sample3
GTTAAACGTGGGTGAA-1_sample3
CAGGGTGAGCTAATCA-1_sample2
TCGTTATTCTTGCAGG-1_sample3
ACTTATCTCATAATCG-1_sample2
CCAGGATGTTCAAGAT-1_sample1
AGAGAGGAGCGATAAG-1_sample3
TTCGTGCTCCCTCAGT-1_sample3
GAGTCATTCGCACACA-1_sample3
AAGTTAGCAGTAGGTG-1_sample2
TGTTAGCAGCATGACT-1_sample3
TCCTTAGTCGGGACCT-1_sample4
TATCGCGAGCGCCTTT-1_sample3
CAAGTTATCACCTGCT-1_sample3
GTTTGTCGTAACAGGG-1_sample4
CTACAACAGACTATTG-1_sample3
TCTAATCTCCGGTTAG-1_sample4
AGGTTGCGTAGTTGGC-1_sample3
CCATAAGGTGCTCCGT-1_sample1
TTTCCGGGTGTCCTGC-1_sample3
TCAAGTATCCTGAGTG-1_sample2
AAACGTACACTTACAG-1_sample3
ACCTTCATCAGCACCA-1_sample2
GCTAAGTTCCGCTAGA-1_sample3
TACCTTTAGCAAGACA-1_sample3
CACTGACCAATCGCAC-1_sample4
GGACCGAAGTAAACCC-1_sample3
GTTACTAAGCAGCTAT-1_sample4
CTGCTACTCATGTCAA-1_sample3
GGCTGAGAGCTGCACA-1_sample2
ATTACGTCAGCTAACC-1_sample1
TGTTGTGCATGGAGGC-1_sample3
GACCTAGTCCAAATCA-1_sample4
TGATCACAGGTTAGCT-1_sample4
TCACCGGCACTTCATC-1_sample2
ATTATCCTCAGCATTA-1_sample1
CAACAATGTGCATCGG-1_sample3
TATTCGTTCTACCTGC-1_sample3
TGTGTTAAGGTCCAAT-1_sample4
CATTTGTTCCTGAATA-1_sample3
ATCACTAAGCACCACA-1_sample4
GTCCGTAAGATAACCC-1_sample3
TTCGCAACAGGCTTCG-1_sample3
TCAAGCTAGAGGGACT-1_sample3
CATCATAAGCTGTCAG-1_sample3
TGCACTTGTCGCGCAA-1_sample1
GTGATCAGTTGTCCAT-1_sample3
ATTCCGGAGGCTTAAC-1_sample3
CCGTTGCGTGCTGTAA-1_sample3
ACGCCACAGTCATTTC-1_sample3
GTTGGCGGTTAGAGCC-1_sample3
TGAGCCGGTCAATACG-1_sample3
CGAATCTAGGAGTCGG-1_sample3
CGCAATGTCATCAGTA-1_sample4
AGGTTTATCATGGCCA-1_sample3
GGCTGAGAGCTATTGA-1_sample4
GTTAGACTCCCTGGTT-1_sample4
AGCCTAAGTTACTTGC-1_sample4
TGTGAAACAGCTCATA-1_sample4
TTCAGCACAATGAGGT-1_sample3
GGTCTTGAGCGCTAAT-1_sample3
CCAGGATGTTCACCAT-1_sample3
AGGCTAGCACAAGCCT-1_sample3
GTATGTTCACCTACGG-1_sample4
GTAGCCATCCTAGTTT-1_sample3
TGATTGCAGCCTCTGT-1_sample4
AGATGAAGTTAGACCA-1_sample4
GTTACGCCAGTTAAAG-1_sample3
GAGTTGCGTTCGCTTG-1_sample3
GCTCACAAGCACAGCC-1_sample2
TGGCCATCATTCAGCA-1_sample2
AAATGCCTCAAGGACA-1_sample4
TCACGGATCATGCAAC-1_sample4
CGTAATGGTTGTGATG-1_sample2
AACAGGATCGTTATCT-1_sample3
CATGCATAGGATCCGC-1_sample3
TCAGGTTAGGCCCAGT-1_sample4
TTTAACCTCATGGTGT-1_sample1
GAAGTGATCGTTTCTG-1_sample4
TTACACCGTTTAGCGA-1_sample1
CTACAACAGGTAAGGC-1_sample3
GTAGCGCTCAAGCGCC-1_sample3
TAAGCCAGTGATCAGC-1_sample3
TGCTAACAGCCTAACG-1_sample3
CTAAGTCAGGAAGCAC-1_sample3
ACGTCCAAGGAGTCTT-1_sample3
GGTTTGTAGTGAGGTA-1_sample4
GATTGTTCACAAAGCG-1_sample3
TGGACAAAGTAAGAAC-1_sample3
TCAAGGTTCTCACTCA-1_sample3
GGATTGCGTCTAGCTT-1_sample3
TACCCGGCAATTATGC-1_sample3
ACTTACTTCTAAGGTC-1_sample3
TCGTTATTCTCGCCTG-1_sample2
GGGTTATTCGCTCACT-1_sample3
GAGCTTGTCGTCCTTA-1_sample4
TTTGTGAAGCTTAGCG-1_sample2
AACTGTTCACCTAATG-1_sample3
TTTAGCAAGAGGAGGA-1_sample3
GGGTTATTCTGTTGCC-1_sample3
CGCAATAGTTTAAAGC-1_sample3
AGGCGGATCACTCAAA-1_sample2
ATCACCCTCCATAAGC-1_sample3
TTGCATTTCGTTACTT-1_sample3
AACCGCTCACCTCGCT-1_sample3
CATAGACTCCAGGGAG-1_sample3
TTGCAATCAGTAAAGC-1_sample4
GTAGTTATCCATCAGG-1_sample4
GCTTAACAGCACAGGG-1_sample3
AGGTCATTCCTGAATA-1_sample3
TCGGTAAGTCACAGAC-1_sample4
TACGCTTGTAGCCATA-1_sample3
TTTGGTGCACTAAGTT-1_sample3
TCTAATCTCTTTGACT-1_sample4
CTGGCTAAGTCACTCC-1_sample3
CATCGCTTCATTTGTC-1_sample3
CTTGAATCATTATGGT-1_sample1
TTTGGCTGTGTCCAAA-1_sample3
ACTTCGCTCTACCTGC-1_sample3
TCTTCAAGTTAACGAT-1_sample4
CCGTTGCGTAAATTGC-1_sample4
AAGACATAGTCCTTCA-1_sample1
GTGATGAAGCATGCAT-1_sample3
AAGCGCTGTCACGGAT-1_sample3
ATGACCAGTCACGGAT-1_sample3
GAACCTTAGCCAGGTC-1_sample3
CCGTTAACACTTAGGC-1_sample3
CTGGTTTGTGGATTAT-1_sample3
CTTGTCCAGTTAGCCG-1_sample4
TTATGACCAGCATGGA-1_sample3
ACCACACCATCGCTCC-1_sample2
TAGTGTGGTTAACAGT-1_sample3
GGTTGAGCAGAAACGT-1_sample3
CGAGCGAAGCTATATG-1_sample4
GCAGGCTTCCTGATGG-1_sample3
GACCGTTCACACTAAT-1_sample3
TCGTTACGTGATGAAA-1_sample3
GGCTGAGAGCCTGATG-1_sample3
GCCATGATCTTGCATT-1_sample3
TAGCCTCTCCCTCTAA-1_sample2
AATTTGCCAGCATTAT-1_sample3
GTGCATTAGGATGATG-1_sample3
TCCAGGATCCATCAGG-1_sample4
TAAACAGCACTGGCTG-1_sample4
CCAAACTAGTAGCCAT-1_sample4
CGGAGTCTCATAGACC-1_sample3
CTCCTCACATGCTTAG-1_sample3
GGCAAATCACGGTACT-1_sample4
GTAATAGCATCGTTCT-1_sample4
GAACACAAGGTTAGAG-1_sample3
CAAGTGAAGCCTCTGT-1_sample4
TTAAGGTGTGTTAAAC-1_sample4
CCACAGGGTGATTACG-1_sample3
CTCCATCAGTCACCTC-1_sample3
CAAGTTATCCCTCAAC-1_sample3
GTACCTTGTCACCTAT-1_sample3
GTTTGTTTCCGCCTAT-1_sample4
CTATGATCACCTATAG-1_sample3
TTGAGGCGTTGCATCT-1_sample3
AGTAAACAGCCTTAAA-1_sample3
ACCCGGTAGGCTGGCT-1_sample3
TACAAGCTCAATGTCA-1_sample3
CCCGTTGTCCCGTTTA-1_sample4
ACTTATCTCACGCGGT-1_sample3
TTCATCCCAAGTGTTT-1_sample3
TTTGGTAAGCACTTGG-1_sample3
AACTGTTCATAAGGAC-1_sample3
GGTTATGGTTGTAACG-1_sample2
AGGTTAACATGTCAAT-1_sample3
GGTTGGTGTATCTGGA-1_sample3
GGTCAAGCAACCCTCC-1_sample4
AACAGGATCCCATAAA-1_sample2
CAACCCGCATAAACCT-1_sample3
CTGCAATAGGAAACTG-1_sample4
TTCGTTAGTTTATCTG-1_sample2
GGTGAGGTCCTCATGC-1_sample3
GGTAAGGGTTTGCGAA-1_sample3
AATTGTGTCTCAATAG-1_sample3
TCATGAGGTGTTGCAA-1_sample4
CTATGTTTCCTCGATC-1_sample2
CTCTTGATCTAATCCT-1_sample3
ACTTATCTCATTCATC-1_sample3
CTACTTAGTAAGCACC-1_sample3
ATTGAAGCACCAACCG-1_sample3
TTACGTTTCGCAACAT-1_sample3
TGTTGTAAGCGATAGA-1_sample3
CAACCCGCATCAATCG-1_sample3
TGTTGTTTCTAACTGA-1_sample3
CAAGGCCTCCCTGGAA-1_sample3
GTCCAGGGTTGCATCT-1_sample1
GCTTTGTGTCAAAGAA-1_sample3
GTAAGGTCACGGTACT-1_sample4
TTGTCAAAGTTGTCAA-1_sample3
AAACCGGCAAGCTACC-1_sample3
ACACGGACAGTAGGTG-1_sample2
GCCACAATCGCTATAA-1_sample3
AGGTCATTCATGTCAA-1_sample3
TGATTGCAGGATCACT-1_sample3
ACGGGAAGTATTGGAT-1_sample4
ATGGCTAGTTCTTTAG-1_sample2
GAAGCTAAGCTTGCTC-1_sample3
GCTAAGAAGTTCCCGT-1_sample2
CTCTGTTCATAAGGAC-1_sample3
CCGTGCTGTTACTAGG-1_sample3
TACCAGGTCGTCCTTA-1_sample3
TTGTAAGTCAGCTAAC-1_sample3
TCTACCTCAGTACCGT-1_sample3
TCAAGAACACGAATTT-1_sample3
TTGGATTCACAATGCC-1_sample3
TAAACAGCAACATAAG-1_sample4
GCTAAGAAGGTCCTGA-1_sample3
TCAAGAACAAACCTAT-1_sample2
GAGTAATAGTAGAGGC-1_sample3
AGTTGGCGTCAACAAT-1_sample4
TTCCTTGAGCACTTGG-1_sample4
CGTTAACAGGGACTAA-1_sample2
TGGTCATAGTTGCGTG-1_sample2
ACCTTGTGTATTGCAG-1_sample4
GCGGTTGGTTTGCTGT-1_sample3
CTAGCTTGTTGCATCT-1_sample3
CTAGGACGTCATGCCC-1_sample3
GCACCTAAGACAACGA-1_sample2
GAGGAGGCATAACGGG-1_sample4
TTACCGTGTTCATCTA-1_sample3
AGTTACTCATGTCAAT-1_sample3
TCCTGTTCAGCAACCT-1_sample2
CATCAGCCATCATGGC-1_sample3
CATAATGTCCTTGTTG-1_sample3
TGCTCTCAGGAGTCGG-1_sample2
TACTGCACATTATGAC-1_sample3
TTCCTTGAGTAAAGGT-1_sample4
GAGCGGTCAAGCCAGA-1_sample2
CATTATGAGGGATTAG-1_sample3
CCTGTTGGTTCTTTAG-1_sample3
ATCGAGGCATTAGGTT-1_sample3
GAAAGCCAGGGCCACT-1_sample3
GAAGGAACACTTCATC-1_sample2
AACTAGTGTTCCGCAC-1_sample3
GCTGTACCAAGATTCT-1_sample2
CTTACCTCAGTTTGGC-1_sample3
CTGCTACTCTGTGCAG-1_sample4
ATTAGTCCAGGCAAGC-1_sample3
GCCACTAAGTTATGTG-1_sample4
ATCCAACAGAAAGGAA-1_sample4
GTATTGATCATGTGGT-1_sample3
ACATCATCACTATGGC-1_sample3
ATTCAACCATTGTGCA-1_sample1
CTTCAGGAGCACTTGG-1_sample3
AATGTCCAGCGCAATT-1_sample3
ACAACACTCACGTTAA-1_sample3
ACTTGCACACCTGGTG-1_sample3
AGAACCAAGCCTGGTA-1_sample3
ATTAGCGGTTGCGCGA-1_sample3
AACATTGTCAAACCGT-1_sample1
CCATTATTCTACCTCA-1_sample1
GGTGTTGTCATTCATC-1_sample4
ATTATGGTCGTGCCTT-1_sample3
GTCTTTGTCAATGTGC-1_sample3
CCTTATGTCCCTCATA-1_sample2
TCAAACCAGTTAGACC-1_sample4
GTTTCAGCACAGCCAT-1_sample3
CAGCTAAGTGTGTCCC-1_sample3
TCATTGTTCCGCCTCA-1_sample3
TACCTTAGTCACTCGC-1_sample3
CCATCATGTCATTGTC-1_sample2
TGGTTGAGTTAGGCGT-1_sample3
CTAACCTGTACGGTAC-1_sample3
CTCGCTAGTAAGCTCA-1_sample2
GCTCGATCAGCAACCT-1_sample4
AGGTGAATCAATTGGC-1_sample4
TGGTTAATCCCGTTGT-1_sample3
CCCTAATGTAGTAAGA-1_sample1
CAAACGCGTCCCGGAA-1_sample1
TCATACTTCATTACAG-1_sample3
GGCTATGTCGGGACTC-1_sample3
CGAATATGTCTAACAG-1_sample3
GACTTAGGTTTCCGGC-1_sample3
CTTATGTTCTTAGCCC-1_sample3
TCGTTAAAGAGAAGGG-1_sample3
AGCCTAAGTTTAGTCC-1_sample3
AACCCGCAGTCAGTAC-1_sample1
ACCTTCATCTCAATTC-1_sample3
GTTAGACTCCGTTAAA-1_sample2
TCTACTAGTTACAACG-1_sample4
AGGGCTACATTGCAGC-1_sample3
GGTGTTGTCCCTGGTT-1_sample3
ATGCGATTCAGGAAGC-1_sample3
CGGCCATAGTCAGTAC-1_sample3
TGTGCTGAGACTAAGG-1_sample4
GCCCGTTGTCAAAGGG-1_sample4
GCCCATAAGACCATAC-1_sample3
CATCCTGGTGCGCAAT-1_sample2
GGAACCTGTTCGCTTG-1_sample1
CGGACCTAGTCAATTG-1_sample3
AATGCATGTTCGCTTG-1_sample3
ACTTGCACACTCAACA-1_sample4
TTGGCGGGTAATCCCT-1_sample3
TAGCCGGGTTTAGTCC-1_sample3
AGCTTTAAGGGCCATC-1_sample3
TTAACCAAGTAACCAC-1_sample4
TTTAAGGTCGATTTAG-1_sample3
TTGCGTCTCGAAGCGG-1_sample2
TAGCATATCTCACATT-1_sample3
TATGACATCATGCCTC-1_sample3
GGGTTTCCAATAAGCA-1_sample3
TCTAATCTCCGTGACA-1_sample3
CGAGCGAAGTATGTGC-1_sample4
CTAACCCTCGAGCAAA-1_sample4
CCATCATGTGTTTGAG-1_sample4
AAGCGAGGTTAGCATG-1_sample3
CTGCAATAGCCGCAAC-1_sample3
AGTGCCGGTATTCGTC-1_sample4
AAAGCACCAATAGTCT-1_sample2
TCAAGAACATCCATCT-1_sample2
AGGACTAAGTTAGACC-1_sample4
TGCCTGTTCTCTAGCC-1_sample4
CGAATATGTGGGTACT-1_sample3
CTGCTCCCAATCTCTC-1_sample3
TCCCTCACAGCAGGTA-1_sample3
TGTTTGTTCCGCACAA-1_sample4
GGGTCAACACTAAGCC-1_sample3
CGGACCTAGTGAGCGG-1_sample4
CCCATAACAACGTGCT-1_sample4
CCAGTTTGTTGTGATG-1_sample3
TTAGGCGTCTATTGTC-1_sample3
AATTTCCTCTTTGACT-1_sample3
GTTACGCCAGCAAGAT-1_sample3
GTCTCACTCCGGGACT-1_sample3
GATAACGAGGCTAAGA-1_sample3
TAGCTTGCACTATGGC-1_sample4
CCTCCTCTCCTTGAGG-1_sample3
AGGTTACTCATTACAG-1_sample2
ACAAACTGTGCTGTAA-1_sample2
ATTGTCCGTGGAAACG-1_sample3
ACGCTTGAGTTTCCGC-1_sample3
TAGTGGCGTCTAACAG-1_sample2
CAGCCTAAGTAGAGGC-1_sample3
ACCAAGCGTAAGTCGC-1_sample3
TGAAGGATCATGGTGT-1_sample4
TCCGCCATCTTACTCG-1_sample3
GAGGACTAGACACCGC-1_sample3
CTCATTTAGCTCCTTA-1_sample3
CTGTATTTCTCGCCCA-1_sample3
TAGGCTTAGGCCTTAG-1_sample3
GCTTGACCAAGCCAGA-1_sample3
GCCTCAAAGGGATGCG-1_sample3
GCATTAGGTTGGGTTA-1_sample4
TGGTAAACAAGGTCCT-1_sample4
CCGCTAAAGCAGCTAT-1_sample1
ACAACACTCCCTGGAA-1_sample3
CTACTAAAGCATTAGC-1_sample3
TTGTTTGGTGCAATAT-1_sample3
AAACATGCACAAACTT-1_sample3
TAAGCCTAGGCGCTTA-1_sample1
AAAGCTTGTAATGGCC-1_sample2
GGTCCGTAGCGAGTAA-1_sample4
GTCCAAGTCTCGACCT-1_sample3
GCAGGACCAAACAACA-1_sample3
CAAGGCCTCGGTTACG-1_sample2
TCCCGTTAGTGACCTG-1_sample4
CCTACTGGTGAGAAAC-1_sample4
ATTGCTCGTATTTGGG-1_sample3
TAAGTGCTCCAAGTGT-1_sample3
GTGTGTTAGTTCCCAC-1_sample4
TTTAAGGTCAGCATTA-1_sample2
CTTATGTTCTGTGCCT-1_sample1
ATATGGTGTACAAAGA-1_sample2
CGTCCTAGTTACAACG-1_sample3
ACCTAAGGTAATCCCT-1_sample1
AAGAACAGTTGGCGTG-1_sample4
CGTAACCCATGAAATG-1_sample3
CTTAACAAGTAACAGG-1_sample3
TCCGGAATCCGCATGA-1_sample1
CTAGTAATCGCTAGTG-1_sample4
GCAATATGTCACACCC-1_sample3
ATGTCCACATCAGCAC-1_sample1
CAGCATTAGTGGACAA-1_sample3
GTCCATTGTTGAAGCC-1_sample4
ATTAGCGGTGCATCGG-1_sample3
ACGCTTGAGTAGCGCC-1_sample3
CGGACCTAGGATGATG-1_sample3
CCGTTATGTGAACAAA-1_sample1
CATTCCTCAGGACCAA-1_sample3
GGGTCAACACGAATCC-1_sample3
AGCCTCCGTTTGTCTA-1_sample4
ACTTTGTTCCTTTACG-1_sample3
GAGCTTAGTGTCACGG-1_sample4
ATTAGGTGTAGCTAAT-1_sample2
AGGATCCGTATTGTCC-1_sample1
ACTTACAAGGTCGATT-1_sample3
CGCTAACCAGCTTACA-1_sample4
CGGCTCACAGCCAGTT-1_sample3
TACTGACAGTCAATTG-1_sample4
CGATGTCCAAGTGTCC-1_sample1
CTGGCTAAGTCATCCC-1_sample3
GGTTACTAGACACTTA-1_sample3
GTCTTGCTCGTAATCA-1_sample4
GCCTCGACACTTACAG-1_sample3
TGAAACTGTTAGGCGT-1_sample3
TACTCGCTCTGTGAGT-1_sample3
CCTTAGTGTACCAGGT-1_sample4
AGGCAATCAAGCGAGC-1_sample3
TTCTTAGGTAAGGTTT-1_sample3
CAAGAACCACAATACT-1_sample3
CGCAATGTCGGTTAGT-1_sample3
TTCAGCACATCTTGAG-1_sample3
AGTCTTGCATTGTCAG-1_sample3
GACCGAACATTAGGCC-1_sample4
AAACCGAAGGTTTGCG-1_sample3
AGAATCGAGAGGAGTC-1_sample3
TGATTCAAGGAGTCGG-1_sample4
TATCGCACAGTAATAG-1_sample2
TTTGAGTCAACTAGCC-1_sample3
ATTAGGTGTTACTAGG-1_sample2
CGGTGAGAGACTCGCA-1_sample3
GTTTCTAGTAAATTGC-1_sample4
TCCGGTTTCTGGCAAT-1_sample3
TATTAGGTCTTGGACG-1_sample3
GCCAATAGTATTGCAG-1_sample3
ACTTGCACATTCAGCA-1_sample1
GCTGAGGAGCAGGTGG-1_sample3
TGCTTCCAGTTTGGGT-1_sample3
TCCTTTACAATCTCTC-1_sample3
AGAGAGGAGTAAGTCC-1_sample4
GGAGCATAGTTATGTG-1_sample3
CCGCAAATCGCAACAT-1_sample1
CAGGGCTTCATTGCGG-1_sample4
ACGTCCAAGTTTGAGC-1_sample3
GGAACCTGTTCGCTCA-1_sample3
CACTTAAAGTTGCCTC-1_sample4
GAGGTACAGTTGGGCC-1_sample2
ACCTTGTGTTAGCTGA-1_sample3
ACACGGACAATAACCT-1_sample2
AAGGTCAAGCATGTCG-1_sample3
CGCCTCATCAGGTTTA-1_sample3
GCTTTGTGTTGCATCT-1_sample3
TTGTAAGTCCGCCAAA-1_sample3
CCCGCTTCAAAGCGCA-1_sample3
TAGCGGACATTCCTGT-1_sample4
ATCCTCATCTCCTCAA-1_sample3
ATTGGCTAGCTCAAAC-1_sample3
AAACCGCGTACGCGCA-1_sample3
ACAGCGCTCGTGCCTT-1_sample3
GCCCTCATCGTTAGTA-1_sample3
ACTAACCAGGCGCATC-1_sample3
TGATGACTCGGTTTCC-1_sample3
TCACATAAGTTATTCC-1_sample3
TGAGAACCATAGCTGC-1_sample4
GCGTGCTAGAGGCTAA-1_sample3
TGAGTTTCAAGGCCAA-1_sample3
TCCAGGTCATGATTGT-1_sample3
TGTAAGTGTCTTTGAC-1_sample1
TGTGCGCAGATAGACG-1_sample3
GTACTAATCGACCTGA-1_sample3
GGCCAACTCTGTGCCT-1_sample3
GCCTGTGCAGGCGATA-1_sample2
GGCTATTAGAATCTCA-1_sample3
GCACGGTTCCTGCGAA-1_sample4
ATTGGCTAGTTAGCTA-1_sample3
TGTTGTGCATAATCAC-1_sample3
GTTGCCCGTTCCATTA-1_sample3
CATAATCCATGCTATG-1_sample3
CAATCCCTCTAGCTAA-1_sample4
CAGGACCTCGCAACAT-1_sample3
GTATTGTCACCCACCT-1_sample4
GGTTATATCAATCTCT-1_sample3
GCTATTGCATGTTGTG-1_sample3
ACCAAGCGTTGGATAT-1_sample3
CCCAATTGTTGTTGCT-1_sample3
GACACCGGTGGAAACG-1_sample3
TATTTGCTCTTAGTCT-1_sample2
ATTCCTCCACGGTTTA-1_sample3
AAAGGAGCAAACTAAG-1_sample3
CTAATTGAGCTTAACA-1_sample3
TAGACCAGTTCCTCCT-1_sample1
GGATGGCCAGGAACAT-1_sample3
TTAGGAACAGAGGCTA-1_sample3
CCAGCTGCATGTCAGC-1_sample1
TTCATTCAGGACGTAA-1_sample2
AACAGATAGGCACAGG-1_sample3
GGTAAGGGTACGTTTC-1_sample3
GAGTGAGGTTAGCTGA-1_sample4
ATTGGCTAGTAAGGGC-1_sample3
AGTAAGTAGTAACCAC-1_sample4
TTGGGCGGTTTCGCGC-1_sample3
TCAAGGTTCAGGTTTA-1_sample3
TGAGCAAAGCGCCTTT-1_sample3
AAGGTATAGCCAAATC-1_sample2
GTACCGGGTTAGGTGC-1_sample3
ACCGGCTAGTGTTGCG-1_sample4
CTGGTTACAGGCTTGT-1_sample3
GGCCGTTAGCCACAAT-1_sample3
GCGATATTCCTTTACG-1_sample3
TGGCGGTTCATGGCCA-1_sample2
TACCTGCTCAATGTGC-1_sample3
GGATATTGTCCTAAGA-1_sample4
TGGACGGAGGTCGAGG-1_sample3
CCTGTATGTGTGTGGT-1_sample3
AGCAATACACCGGCTA-1_sample4
AGGTCCGGTATGGTGC-1_sample3
ATGATGACACGGTACT-1_sample3
GCGCGATTCCAGGTTG-1_sample2
GGGTTACGTGCTAGAC-1_sample3
AAAGCCGCATGTTGGC-1_sample3
TTAGCAGGTTTGTTGC-1_sample3
CGCAATCCAATGCCCG-1_sample3
ATTGGCTAGACAGGTA-1_sample3
ATGGTCTAGTGAGCGG-1_sample4
AACCTTGCACACAATT-1_sample3
CCTGTTGGTTGTCCAT-1_sample2
TGGACGGAGAGCCGCT-1_sample2
TGCTTCATCCGTCCAT-1_sample3
AGCGCTCAGACAAACG-1_sample3
GTAGGTGCAAACTGTT-1_sample3
ATTGGCTAGGGACGCA-1_sample3
AGGAACGGTACCAGGT-1_sample3
GTTTATCTCATGCTAA-1_sample1
ACCTACCTCATAAGCC-1_sample3
CCTGCTCCACTAGCGT-1_sample3
ACCTAAGGTCAACAAT-1_sample3
CTCTCACAGCTAAAGG-1_sample4
GGGCGAATCGACCTGA-1_sample2
GTACTGGTCATTGTTC-1_sample3
ACTTCGCTCACACAGT-1_sample3
CTAAGTCAGTAGCGGG-1_sample3
TTCACTGTCCTGAATA-1_sample4
GAGGCTACATTGTGGC-1_sample3
GAAAGGCTCGGTTAGT-1_sample3
GAGGGAGCAGATAGAC-1_sample3
AGCCTCCGTAACGAGG-1_sample3
TTCAGTTTCTTGATGA-1_sample3
GTCAGGCTCGCTCCAT-1_sample3
ATCGGCCAGTGAACAG-1_sample4
TTGGATTCAAACCCTA-1_sample3
ATCAAGCTCATCGTTT-1_sample2
ATGTCATCAGTTTCTC-1_sample3
TACAATGTCGCTCACT-1_sample4
GCGAAGCCAGGCTAAG-1_sample3
GTTAACGGTAGCTAAT-1_sample3
CGTTGCGCATGCTATG-1_sample3
GCACATTAGTCATTAG-1_sample3
CAGTATGGTGCGCGTA-1_sample3
GGACCTCAGTGAACAG-1_sample3
TATAGGTGTACAATGT-1_sample3
ATGCATTCACAAGCCT-1_sample2
AAGTTTGTCTCAATTC-1_sample3
ACTAAAGCAATTGACT-1_sample3
GCAGGCTTCCCGAAGC-1_sample2
AGGTATTGTGCGCAAT-1_sample4
TAGACCAGTGCATTTC-1_sample3
GGGTCACTCTTCAATC-1_sample3
TCGCGCACATAACGGG-1_sample2
TGCTATGCACCCTCAC-1_sample3
AGTGGACAGTCACCTC-1_sample2
AATAGCTGTTCGCTTG-1_sample3
GTGTCCAAGTCAGTAC-1_sample3
TATTTGGAGATTCCTT-1_sample3
TAGTAGGAGTAGGCGG-1_sample4
CGGATTAGTCTTACTA-1_sample4
AGTAGGATCTCGACCT-1_sample3
GAGCCACTCTTAGGAC-1_sample3
TAGCCTTGTTGTTGGA-1_sample3
CGCTAACCAATAAGCA-1_sample3
GCTTATCGTGTCCTGC-1_sample1
ATGCTTAAGCTAATCA-1_sample3
ATCCTTAGTTGAGGTC-1_sample3
GTACTAGGTAACGGGA-1_sample3
GTGCGCAGTTGTTGCT-1_sample3
GACTTGGTCCGCATGA-1_sample4
TGATGAACAGTTATGT-1_sample3
TTGTCCCAGTTTCCGC-1_sample3
CAAGGCCTCACAAGCT-1_sample2
GGTTTGTAGTTAGAGG-1_sample3
TGTTAGCAGTCACCAG-1_sample3
TAAGCCTAGCCACATG-1_sample3
GCTCACAAGATGCCTG-1_sample3
CTTGCTCAGCTTACTT-1_sample2
TTTCATCAGCACTTGG-1_sample3
CCCAAATAGTGGCGGA-1_sample4
ACCCTCCCACCGTTCC-1_sample3
CTAGTAGGTTTGACCT-1_sample3
GTTACGCCACCTCGCT-1_sample4
AACAAAGGTACGCGCA-1_sample3
AGTCTTGCAGAAACGT-1_sample3
GTTGCTGAGACTTACA-1_sample3
AGGTTAACAATCGCAC-1_sample3
CAGAATCTCTAAGTGC-1_sample3
AAGCTCCCAGCATGGA-1_sample3
ACTCACTGTCCGCTGT-1_sample3
GATAAAGGTGATGGCT-1_sample3
CTAAGGTTCTTTGACT-1_sample3
CGGGTCTAGATACTTG-1_sample3
ACCCGCTGTTGGCGTG-1_sample3
TTGCAAGGTCCTAGTT-1_sample3
CAGCATGTCTTGCTAT-1_sample2
ACCTTGCTCCCTGGAA-1_sample4
AGGAACCAGCCATCAG-1_sample4
CAATCCTGTGCAACTA-1_sample2
CTACCTCAGCGATAGA-1_sample3
AGCATTTCAATAAGCA-1_sample3
GGGCGAATCGGTAACT-1_sample3
TACAATGTCGCAGGCT-1_sample4
AAGGATGTCAAGCTAC-1_sample3
TAGGAGGGTTAACGAT-1_sample3
ACCGGCTAGGCATTAC-1_sample3
AGCGATTTCGGGACCT-1_sample3
AAATGCCTCGAGGAGT-1_sample3
CAAAGGATCCTAACGG-1_sample3
CTCAGGATCAGAAACG-1_sample4
AACATAGCAGGTTACC-1_sample4
ATTAGCTCAGCAACAG-1_sample3
ACAGGCTGTTATAGCG-1_sample3
CACCTGTTCCGCTAGA-1_sample1
ATCGGCCAGAAGCTAG-1_sample2
TCAACAATCCGGCTAA-1_sample4
ACATCAATCATCCTGC-1_sample3
CGACAAGCAGGACCTT-1_sample3
TGAAGGATCATCCTAT-1_sample4
GCAATGTTCCTTCTAG-1_sample3
CTTTGTCCAGGAACTG-1_sample3
ATGTCAATCATTACGA-1_sample2
TCCTTCAAGCTCCTAC-1_sample3
GTGAGGAGTTGCACGG-1_sample4
TGAGTTTCAAACGCGA-1_sample3
CTATGACAGGTCCGTA-1_sample3
GCCCAAATCTAGCTAA-1_sample3
AATCGCCCATAAGTTC-1_sample3
CCCTCACCACCTGCTC-1_sample3
AGTAACGAGCATGACT-1_sample4
GCCCGTTGTCCTAATC-1_sample2
TGGTTAATCTCGACCT-1_sample3
ATTAGCGGTGCATTTC-1_sample3
AGAGGAACACTATGGC-1_sample3
ACATTGCAGCACAGGG-1_sample1
ACCCGCTGTAGGTTGC-1_sample4
CATGCGCAGACAACAG-1_sample3
CTTCGCGTCAGCTAAC-1_sample3
GATTGCGTCGCTAGCA-1_sample3
GACATTATCAACCAAC-1_sample2
TTTAAGCCAGTTTGGC-1_sample3
ATTAGGTGTGCTCACC-1_sample3
TACTTCGTCGCTTCTA-1_sample3
TCGACAAGTCGTTACT-1_sample4
GAGCCACTCGGTACGC-1_sample4
CAAACGCGTGTGAGAG-1_sample3
GGCTATGTCCTTAAGA-1_sample1
GCCGTGAGTGTCCAGG-1_sample3
AAACCGGCATTGACAT-1_sample3
TAATCCGCATAAAGCA-1_sample4
AAGCCTTAGGGCTTAT-1_sample3
CAGCTAAGTTGGGTTA-1_sample3
TTCCCACAGTTGTCAA-1_sample3
CAAACGCGTTCAAGAT-1_sample3
GTACTAATCAGGAAGC-1_sample3
GGTGCTGGTGCTTTAC-1_sample4
CGGTTTGAGCCACATG-1_sample3
ATTCCGGAGGCAACAA-1_sample3
CTAGATTCAGCTCAAC-1_sample3
CATATCGCATTAAACC-1_sample3
CTAAATGTCATGTTTC-1_sample4
ATCAATCCAAACTCAT-1_sample3
ACCTAAGGTAGTTACG-1_sample4
TACTTGTTCAGTTCCC-1_sample3
GAGAACCAGAAACTGG-1_sample3
GCGTGCTAGACTTATG-1_sample4
TTGGATCAGGGCTAAA-1_sample3
AACTACTCATAAGTCT-1_sample3
GAAGCCTGTGATGATT-1_sample2
GTCTAGCCAGGTCCTG-1_sample3
TCTAGCCTCACAGGAA-1_sample3
TCGCGAGGTCCGGTTC-1_sample3
GGACATAAGCTGGACC-1_sample3
GCCAACATCACGCCAA-1_sample3
AGGCAATCATCAGCAC-1_sample4
GGAGCGATCACGTTAA-1_sample3
TGACTTCGTCGAAGTC-1_sample3
TACGGATTCGGGATTT-1_sample3
TGCTTTAGTTCACCAT-1_sample3
AGCCAGTGTGGTTCTT-1_sample2
CCAGCCTGTTAGCCAA-1_sample3
ACAACAACAAGGTGGC-1_sample3
CGGCAATGTTTAACGG-1_sample4
TCCGGTTTCCGGTATG-1_sample4
AGAGGATGTGAGGTGA-1_sample2
GTGTTACAGTAAACCC-1_sample3
AGACTATGTTCCTCCT-1_sample4
ATCACACAGGAACACA-1_sample4
AGGCTAAAGGCGCATC-1_sample3
CCTTACTCATAATGAG-1_sample3
AATGCAACATTTAAGC-1_sample3
TCATCCATCATCCTAT-1_sample3
CCGGTTAAGCAGCTCA-1_sample2
TCCCGGACAGTAGCCT-1_sample3
GCTGGATGTATCTGGA-1_sample3
GGAACGGTCACAGACT-1_sample3
GGACCTCAGCCAAATC-1_sample4
ATAAGTCGTTGTTCAC-1_sample2
AGGCAGGTCGTTTCTG-1_sample2
ACTTCGCTCGATTATG-1_sample3
GATTAGTGTTAGGACC-1_sample3
ACCTTGTGTAGCCTAA-1_sample3
CAACTAGGTCTAACCT-1_sample3
CGCTACTTCATGGCTG-1_sample3
TTTACGCGTCTTTGAC-1_sample1
TCGCCCATCTTAATGG-1_sample3
TTTCCGGGTGTCCAAA-1_sample4
AGCACAGCACCCACAG-1_sample3
CATTGTAAGTGTTGTA-1_sample3
TGTGGCGGTTTGACCT-1_sample1
TGATCAGGTTAAATGC-1_sample4
AAAGCCCGTCAGGCCA-1_sample1
ACAGTATGTAGGTTAT-1_sample1
TCCTTAGTCCCTGGTT-1_sample3
AACCTCCTCGGTTCCT-1_sample4
GCTGCATCACCCACAG-1_sample3
CTATGACAGGCTAATC-1_sample3
ATTCCTAGTGATTTGG-1_sample3
ATCCATAAGACTTATG-1_sample3
CGCCTCATCGCTAGAT-1_sample3
GAAGCTAAGTTTGTCT-1_sample3
GGACCTCAGGCAGGTG-1_sample4
AGAACAAGTTGGATCA-1_sample4
GGCATGGAGTAGGATG-1_sample3
TTTCCTGAGGCCATCA-1_sample3
TTTATGGAGGTCGATT-1_sample3
TTTGGTAAGTGATTCA-1_sample2
GATCGATTCAATCTCT-1_sample3
CTGTTAAAGTTGTCAA-1_sample3
TATTCGTTCCTAAGTA-1_sample2
AAACCGCGTAGGTGTC-1_sample2
TACCCGGCATCTTGAG-1_sample2
GCCTGAGGTTTGCGCC-1_sample3
TCCTGGTTCATTATGG-1_sample1
TGTGGCTCAAGGTGCA-1_sample3
TCGTGCTTCAGTGAAG-1_sample3
CAGGTGGAGGATAAAC-1_sample3
TAGCCTCTCTCACTAT-1_sample3
GGTCGGTTCATAAGCC-1_sample3
GGCTAGACAGTGAACG-1_sample3
GCCTGCTGTTCATCTA-1_sample1
CCGTGCTGTCACGAAC-1_sample4
CGGAGTCTCTTTGACT-1_sample3
CAGCATTAGACAGGTA-1_sample3
AGTGATGAGGAGCACG-1_sample4
ACCAGGCTCGGCTAGC-1_sample3
TTTAACGAGTGAACAG-1_sample2
TACTGCACACTAAGCC-1_sample3
CTTGCTCAGCTGTAAC-1_sample4
ATTGCAGGTTTGGCGG-1_sample3
GTGCGGTTCCTCCATA-1_sample3
GAGGGAGCAGTAATAG-1_sample3
TAGCATATCTTTAGGA-1_sample3
AATTTGGTCAATACGC-1_sample2
ATATGTCCAGACAAAC-1_sample3
GAGTAACCACTAAGAA-1_sample4
TGCATGAGTGGCTTCC-1_sample3
TCGACAAGTGACCTGG-1_sample3
AGAGGATGTTTCCTCC-1_sample3
CAACAATGTGTGCACG-1_sample4
CGATTATCAAAGCTCC-1_sample4
TATCGCACACGGTTTA-1_sample3
AGTCCTTGTTCCGGCT-1_sample2
ATGCAAACAAGGACCA-1_sample3
TCCTCAATCCCTCATA-1_sample4
AGAGATTAGCACCACA-1_sample3
TTTCCACCACCTCGCT-1_sample4
GGTGAGGTCATTACGA-1_sample3
CTACCTCAGTAGCCAT-1_sample3
CGTTGCAAGCAGGCCT-1_sample1
TTTATGGAGCAAGGAC-1_sample3
AGCACTAGTACCCACC-1_sample3
CCAGGATGTTAACACG-1_sample3
ATTCCGGAGGGTTAGA-1_sample4
ATTCATGAGTGCACGC-1_sample1
ACACTAATCATTAGGC-1_sample3
AAATGGCCAACAGCCT-1_sample3
ATGGTTATCCGTTAAA-1_sample3
AACGGTAAGGCGCTAC-1_sample3
TTGCAGCCACAAAGCG-1_sample3
ACCACATAGTTAGACC-1_sample4
AGTCAGGCATGCTTAG-1_sample3
ATTAGGTGTGAGAAAC-1_sample3
CTTGCAACAGTTGCGT-1_sample3
CCGCAAATCCGCATGA-1_sample2
AGCGTGCTCACAGGAA-1_sample3
GGGTTTCCACCGGTAT-1_sample3
GGTGTCCAGCCTCTGT-1_sample3
GGTTGCTCATTATGAC-1_sample3
CTTGTCCAGCCTCTCG-1_sample3
GAACCAAAGCTGGACC-1_sample3
CATAAGCTCCTTAGTT-1_sample3
GTAGGCGAGGCACAGG-1_sample4
TGTGCAAGTGAGCACT-1_sample4
TGGTCCTTCAAGCCTG-1_sample3
AAGTGCAAGCCAGTAT-1_sample4
CGCTCAGCACAGGGAC-1_sample3
CCGCTTAGTGTCCAGG-1_sample3
CCTATTTAGGAGCAAC-1_sample3
GGGTCAACAATCCTAG-1_sample1
GCCACTAAGGCTACAT-1_sample2
GTAGCGCTCCAACTGG-1_sample3
CTTGTCCAGGATTGAG-1_sample3
CGTTGCAAGGCGCATC-1_sample3
TCGCGCACAGGACCTT-1_sample3
AGGATTGAGGGATTAG-1_sample3
GACCTAAGTTTGGTTC-1_sample2
GTTGTGAGTAGGTTTG-1_sample3
GGCATTAGTCTTACTA-1_sample2
TACCAAATCACTAATG-1_sample3
CGTAGCGGTAGGTTTG-1_sample3
TTCGTTAGTTGTAAAC-1_sample2
TCAAGGTTCCAGGAAA-1_sample3
GATTGATGTTAGGATT-1_sample4
TATCACAAGCGTGCGT-1_sample1
CTTCTAAGTTGGATCA-1_sample4
TTAGCGGTCATGCTCC-1_sample4
AGCCTAGTCTGGCATG-1_sample3
TACGTTAAGGGCTAAA-1_sample3
ATGTCAATCTCAATTC-1_sample4
GTCTCACTCATTACTC-1_sample2
CTGGACCAGCACAGCC-1_sample3
CACATAATCCGCAACA-1_sample3
TATATCCTCTGGCTTC-1_sample3
ATGACGAAGCGGATAA-1_sample3
TCAGCAAGTTACAAAC-1_sample4
GACCTAGTCTCACACC-1_sample3
CAAAGTGAGCACAGAA-1_sample3
TTGGCTTGTAGTTAAC-1_sample3
AATGTCATCTTAATGG-1_sample3
GTTCCCAGTTTATCGC-1_sample4
TTTGTGTTCTTTAGGA-1_sample3
GTAGGTGCACAAACTT-1_sample3
CCGCAAGGTTAAGCCA-1_sample3
AGCGGACCAGTAGGTG-1_sample3
CTGAAACTCGGTTTCC-1_sample3
AAGCTTGGTTTATCGC-1_sample3
GGACGGATCCTGATTT-1_sample4
CTTGCTCAGTGTGATC-1_sample3
TGAGAACCAGCTAATT-1_sample3
CCTGTTGGTCAAACTG-1_sample4
GCCTCCATCTTGCAAA-1_sample4
GCCGTGAGTTTATCGC-1_sample4
TTGTCCGGTTCATCTA-1_sample4
TGTTGTAAGTTTGCGG-1_sample3
TTATCCTAGCAGGTGG-1_sample3
CTTCAGGAGTAAACCC-1_sample3
AATAGAGGTGTTTGCT-1_sample4
TCTAGCGAGGACAACA-1_sample3
GAACGAATCATGTCAA-1_sample3
CGATATTCATTGCAGC-1_sample4
ACGCCTTTCAGTTCCC-1_sample4
TCACCGGCAAGCTAAA-1_sample1
CTATGATCAGCAAATA-1_sample3
CTTATGTTCCCTCATA-1_sample3
TAGCATATCCTAATTC-1_sample1
CCTGTAACAATATACC-1_sample1
GTAGCCATCTTGAGGT-1_sample2
GTATTGTCAGGATTAA-1_sample3
GCTTAGTAGTGTTGTA-1_sample2
AGTGGACAGAGAGGCT-1_sample4
ATCAGGTTCCCTCAAC-1_sample4
CACTTTGTCCGCAAAT-1_sample4
TGGTCCTTCCCGTTGT-1_sample4
TCAGTAATCCGGCTAA-1_sample3
TGAGGAGGTCCGTAGG-1_sample3
GCCTGTGCATGTTGCA-1_sample4
CGCTCCATCGAGGAAC-1_sample3
CAAGTGAAGATGGAGC-1_sample3
CCAGACTCAACCTAAT-1_sample3
GCAACAGCACCTAAGC-1_sample3
CTCCTAATCAGCATTA-1_sample3
CATATCGCAAGGTGCA-1_sample1
GCAATGAAGTATTGGC-1_sample4
TCGTGCTTCGTTAACA-1_sample3
GAGTTTGGTATTTGCC-1_sample3
GGAATCTTCCTCACAC-1_sample3
TGGTTCTGTAGCTAAT-1_sample4
TATGACTCAGCCTTGG-1_sample4
GCCTCCATCCTCATCA-1_sample4
CGAATCTAGACTTACA-1_sample3
CGGATAAAGCCGCTTT-1_sample3
GAACCTGTCCTCACAC-1_sample3
TTGACGTAGCGCCTTT-1_sample4
AAGGTATAGGTGAAGC-1_sample2
GTGGACACAGGTTATT-1_sample3
GCTGACCAGCGGATAA-1_sample3
TTTGTGGCAAGGTAAC-1_sample1
AGCGCCTAGGTTAGAG-1_sample3
AGTTATGTCGGTAACT-1_sample3
GTAGGAGGTCCGCTGT-1_sample3
GACCTGCAGGAAGTAT-1_sample1
ATGGCTTAGGAGGGTT-1_sample4
GAAGGAACACCAACCG-1_sample3
CATCAGCCACGCAACT-1_sample1
CAATGCCCACGAATTT-1_sample4
GGCTCAATCCAACTGG-1_sample3
GGCTGGTTCAGCATTA-1_sample3
CCTTGCGTCTGTGAGT-1_sample3
TGCACTTGTGGTGAGA-1_sample3
CGTTTGGAGTGAACAG-1_sample3
ATGTAAGCATCGCTTT-1_sample3
CGAAATGAGATGCCTG-1_sample3
TGGGCATGTTAGCGTA-1_sample4
TAGGCTAGTCCTAACT-1_sample3
AACAGCAAGTTAGAGG-1_sample3
ACCACACCAACTAACT-1_sample3
GCTGCATCAATAGCCC-1_sample4
ACATCAATCGCTTCTA-1_sample3
GTAGGTGCACCTGGTG-1_sample3
TTCCCGCCACGTAAGG-1_sample4
TTTCCACCATAATCGT-1_sample3
TTGGGCCAGTCTTGAA-1_sample3
AGTCAGGCATAGCAGG-1_sample4
CGAAGAATCTAAGTGC-1_sample4
GGACTAAAGGAGGCAT-1_sample3
TTGGCTTGTAAAGCGG-1_sample4
ATCGCCCGTTTATGGG-1_sample3
TCTGGCTTCTGGCATG-1_sample3
CAAGACAAGCAAGGTA-1_sample4
CTTACTAGTAAGGTCC-1_sample3
ATGGCCCAGCCTAACG-1_sample3
TCAAGCTAGACAACGA-1_sample3
GGAGCATAGGAACACA-1_sample4
TCCCTCACAGCTTACA-1_sample3
AGGTTGCGTAGTTACG-1_sample4
TCGTTACGTTGTAAAC-1_sample3
GCACGGTTCTAAGTCA-1_sample4
GAGTAATAGTGTTGTA-1_sample3
CTGGACCAGCCTGAGC-1_sample4
AATTGTGTCCACCTGT-1_sample4
ATGAAGCCAATAACCT-1_sample1
AGCGGACCAGGTCCTG-1_sample3
TTGATGTCAAACTAAG-1_sample3
GGTTTAATCACATTGA-1_sample3
TATTAGCCAGGCTACT-1_sample3
TCACGGATCCTGAATA-1_sample3
ATGAATGCAGCAAGAT-1_sample4
GTATTGTCATTAAACC-1_sample1
AACTGTTCACAGAACG-1_sample4
TTCCCACAGTGAACCT-1_sample3
TAGCTTGCAATAGTCT-1_sample3
TGCAATATCATTGTCT-1_sample2
AATAGAGGTCCTAAGA-1_sample3
CCTCAATGTTCAAGAT-1_sample3
AGCACAGCAACTGGCT-1_sample3
TCTAAGGGTCCTAGTT-1_sample1
TCACATAAGCATGTCG-1_sample3
GATTCATCAGGAACAT-1_sample3
CGGGTCTAGGCTAGAA-1_sample3
CCGACAGGTTAAGCGC-1_sample3
GATTGATGTAGCTAGC-1_sample4
CAAAGTGAGTCTATGA-1_sample3
GAAGCTAAGTTGCCTC-1_sample1
CTACTTAGTTCCTCCT-1_sample2
CCATAGCCAGTAAGTA-1_sample3
ATTGACTCAACACCTA-1_sample4
ACACTTAAGGGTCTAT-1_sample3
GATGCATTCAATCTAG-1_sample3
GAGTCATTCACTTCAT-1_sample3
TCCGGTTTCCTCACTA-1_sample3
TATCACAAGCGATACT-1_sample3
ACCACATAGGTTTGCG-1_sample3
TCTAGCACAAAGGCCA-1_sample3
GGTTTGTAGGTCCGTA-1_sample2
ACACAATGTTTAAAGC-1_sample3
TGGTTCTGTAGCCTCC-1_sample4
CCACAGGGTGATTTGG-1_sample3
GCCCATAAGAATGACG-1_sample4
AATATCCCAATAGCCC-1_sample3
TGTGAAACATGTTGGC-1_sample3
CGAAGCGAGCACTTGG-1_sample3
GGCATTGTCGGGACCT-1_sample4
GGGCAATAGGTAGCTT-1_sample3
TTGCAACAGGCGAATA-1_sample3
ACGCTTGAGGTGCTGC-1_sample4
CAGGATGCACCTACGG-1_sample2
ATTAACCCATGTTGCA-1_sample1
AACCGCTCAACACCTA-1_sample3
AACCGCTCATGCTATG-1_sample3
TCGATTAAGTAGGCGG-1_sample4
TCTCAATTCTTGCTAT-1_sample3
TGTGCGCAGGCGCTAC-1_sample3
GCCTGTGCAAGGTGGC-1_sample2
ACAACAGAGCACAGGG-1_sample1
CGCATTACATGCATAT-1_sample3
GATTCATCATGTTGGC-1_sample3
CTAACCACAATCATGT-1_sample1
AGGTATTGTATTGGTG-1_sample4
AGTGTGGCATTGTGGC-1_sample1
ACGACTTAGGGTGGAT-1_sample4
GTCTTGCTCCCGTTTA-1_sample4
CGGTTTCTCGCTCCAT-1_sample4
TGAGGTGCATAACGGG-1_sample3
CTCAATAAGATAGACG-1_sample4
GGGCATGAGGAACCGG-1_sample3
ACTATCCGTCAGGCCA-1_sample3
AACTTAGTCCCTTGCG-1_sample4
CAACTAGGTTAGGATT-1_sample3
AGGCTAGCAAAGCTAA-1_sample3
CGGATAAAGGTTTGCG-1_sample3
CGGTTGGGTTACATCC-1_sample3
TCGTAATCACATGCTA-1_sample4
CACAATATCCCGAAGC-1_sample3
TTCCCACAGCTTAACA-1_sample3
CACATAATCAGGAACA-1_sample4
CCAAACTAGAACCTGT-1_sample1
ACCCAACCACTTAACG-1_sample3
AAGGATCCACGTAATT-1_sample3
TCAAGACTCTCGACCT-1_sample3
ACTTGTCGTCAGGCCA-1_sample3
TGTCATAAGTGAACCT-1_sample1
AGCGGATAGAACCTAC-1_sample4
AATCCGTAGGAGCATA-1_sample4
AGGGCCTTCAGGAACA-1_sample2
TAGCGCGGTCCCGAAG-1_sample3
GGTCCATCATGAAGTA-1_sample4
ATGACGAAGTTTGCGG-1_sample3
CCGCTAGCAGGTATTT-1_sample4
CCAACATAGGACTAAG-1_sample4
GGGCATTGTAGTTAAC-1_sample3
ATCCTCATCCTACCTA-1_sample3
AGCTACGTCCTCGATC-1_sample3
TAAGGCTTCGTACCGA-1_sample3
AGGTCCGGTAATCACG-1_sample3
ACCTGTTGTAACGAGG-1_sample3
CAAGTAACACAATACT-1_sample3
GAGTAATAGCCAGGTC-1_sample3
CCATCACTCTGGCTTC-1_sample4
GTTACCTGTATTGGTG-1_sample3
CAGTACCCACAATGCC-1_sample4
CTTGTTTAGCGGCTGT-1_sample3
ACTTTGTTCGTTACTT-1_sample4
GACACCGGTGATGAGG-1_sample2
AAACGGATCCTAGTAA-1_sample3
CATAGCTAGTTATGGC-1_sample2
CCTAGTTGTTGCGGAT-1_sample4
GACCTGATCTGCAAAC-1_sample3
ACGCCTTTCCTTCAAT-1_sample1
CTTGAATCATAAGTCT-1_sample3
TCTCGCCCATATAACC-1_sample3
GAGTCATTCCTAAATG-1_sample3
CTAATCGCACGAACAG-1_sample3
TAAGCCAGTTATCGAG-1_sample4
TCGTTACGTAACGAGG-1_sample2
CGAGGTGAGTAAGTGG-1_sample3
AACCTCACAGGATAAC-1_sample3
CAAATCATCCGCATGA-1_sample3
GCCTCAAAGGGTTATC-1_sample4
ATTACTGAGGTGAAAT-1_sample3
TCAGTAATCATGACCG-1_sample3
ATCATGTCAGTCTATG-1_sample4
CGCTTACTCGGGCCAT-1_sample1
AAGCGAGGTAAGGTCC-1_sample4
ATTGCAGGTACCCACC-1_sample2
TGGTTCTGTTCCGGCT-1_sample3
GGGAATATCCAGGTTG-1_sample3
GGTGATTTCTGTGAGT-1_sample3
TGGGCCTAGTAGCGCC-1_sample3
AGGAACGGTTGCACGG-1_sample4
TACAGCTAGACAAGTG-1_sample4
AGATGCTTCATGGCCA-1_sample3
TTTCCACCATGCTTAG-1_sample4
TTGGGCGGTCAGGCCA-1_sample4
CCTCCTGAGCCAAATC-1_sample3
ACCCAGGGTAGGATTT-1_sample4
CTATTACTCTATGACA-1_sample4
GCCTAATAGTTATGGC-1_sample3
CAGCTCAAGGACCTCA-1_sample3
CTATTCAGTAATCGGC-1_sample4
GCGCGATTCTCGCCCA-1_sample3
GAACGAATCAGCACCA-1_sample1
TCAATCGCAAAGCGCA-1_sample3
ACGTTACAGCTAATTG-1_sample3
TGAGCCGGTCATCATC-1_sample3
GCATATATCATCACTT-1_sample3
TAGGCTTAGCCGCAAC-1_sample4
CCTTCGGTCCATAAGC-1_sample4
ATGGACAAGTTTCCTG-1_sample4
CTATGATCATTGTTGG-1_sample4
CCACTTGGTTACGCAA-1_sample3
CGCAATGTCCTAGTTT-1_sample3
TGTGCGCAGTTAGGCT-1_sample4
TGGGCCTAGCTATATG-1_sample4
TATCCAGCATGACTAT-1_sample3
TACATCAAGCGCTAAT-1_sample1
CTTGCATGTGTTTCAC-1_sample3
TTTGACTTCCTTGCAC-1_sample3
CAACCCGCACTGACTA-1_sample4
TAGCCTGAGGAGCATA-1_sample3
AGCAAGGGTAGCCATA-1_sample3
AGCTAGTTCGTTAACA-1_sample3
TGGTTCCTCGAAGTGA-1_sample3
TTTCGTCCAGCAAGAT-1_sample4
CAATATGTCGCTTGCT-1_sample4
TGTGTTAAGCCTCTCG-1_sample3
TACCCGGCAGCCTTGG-1_sample3
AACCTTGCATTAAGCT-1_sample3
ACATTGCAGCTTTGTT-1_sample3
TGGAACAAGCATGCAT-1_sample3
GACTTGGTCTAAGTCA-1_sample3
GAGTCAAAGCAGGTTT-1_sample4
GAAAGCCAGCAGGCCT-1_sample3
CTATGACAGAGCAAGC-1_sample3
CGGTGAACATTTAAGC-1_sample4
CTACTTAGTGTGTGGT-1_sample3
GGAACAATCAATCATG-1_sample4
TTATTGCTCTTGACCC-1_sample3
TGCTCACTCTTTGTAC-1_sample3
GCCTCGACACGGTTTA-1_sample3
CTAGTTGCACACTAAT-1_sample3
CCTATATTCGTTAAGC-1_sample3
GCTTATCGTGATCATG-1_sample4
GCCCAAATCCGTAAAC-1_sample4
TAGGTTATCGTACCGA-1_sample3
ATTGCTCGTTGAAGCC-1_sample4
CAACTAATCACAGCGC-1_sample3
GATCAAGAGGGTGAAC-1_sample2
CGAGGAAGTTTACGTC-1_sample1
GAACGAATCAATACGC-1_sample3
ATAGATGCACAAAGCG-1_sample3
CATCATGCAATACTGT-1_sample3
GCACGGTTCGATTTAG-1_sample3
TTTACGAAGGAGGACT-1_sample3
ATCAAGACACGGTACT-1_sample3
ATCGCCCGTAATCGGC-1_sample3
GTGCAAGCAGGAATCG-1_sample3
CATTGCGAGGAACACA-1_sample3
ACCAAGCGTCCTAATC-1_sample4
CTGGTTACAAGGTCCT-1_sample3
AGAGGAACAATAATGG-1_sample3
CATCCCAGTGTTTGCT-1_sample4
ACAGCGCTCGTTATAG-1_sample3
ACGAGTAAGCGCTAAT-1_sample2
TTATGCGCACCTACGG-1_sample2
TTGGAGGCAAGTCGCT-1_sample3
GCTAGTGTCGTTCACC-1_sample3
GGACAGCCATGATTGT-1_sample3
TTCCTTGAGGTCAAAG-1_sample4
TAATCACCAGGAAGCC-1_sample3
TCGCGAGGTAACCTAG-1_sample3
TTGTTGCGTGAGCAAG-1_sample3
AAGTGAAGTTAAATGC-1_sample3
GGCTTCAAGAAACTGG-1_sample4
GATTCGCCAGTACCGT-1_sample3
ATTTGCGCAGGAACCA-1_sample1
ACACAATGTTACGCGG-1_sample3
CGGCTCACATAGCGAG-1_sample3
CCTATTGTCGCTAAGT-1_sample3
AGAATCTGTCAGGCAT-1_sample3
TGCAAGCGTCAAGTAT-1_sample3
GCGGGTTTCACTAGGT-1_sample3
GCTAGTGTCACTAAGC-1_sample4
GCGCTTGCAAGTAAGC-1_sample4
TACCTCATCGCGACAC-1_sample3
ATTCCGGAGCCGCAGT-1_sample3
TTAGCCTGTCACAGCG-1_sample3
AACCTCACACAGCCTG-1_sample4
GGTCCATCACATGCTA-1_sample3
CAAACTGGTGATGAAA-1_sample4
GTAATAGCAATTAGCT-1_sample2
AGGTCAAAGCACGATT-1_sample3
TGCTCACTCCGGTTGA-1_sample3
ACCAGGACACCTCAGG-1_sample3
GGCCTTAAGCTTCTCA-1_sample3
CAATAGCTCCTTGCAC-1_sample3
GCAACAGCATTATGGT-1_sample1
ATCGAGGCACTAAGTT-1_sample3
GAAGCCTGTAAGCTTG-1_sample3
CTTACCGGTCCGTGAG-1_sample3
GATTGTTCATGAAATG-1_sample3
CAACTAATCTAAGTCA-1_sample4
AGTCGCATCATGGTGT-1_sample2
GACCTGATCATTTAGG-1_sample3
CTATTACTCATGACCG-1_sample3
AGGATGTCACCATATG-1_sample4
GTCTAACAGCATGGTT-1_sample3
AAGCTCCCAGGGAGCT-1_sample3
ATGAGCCGTCATTACC-1_sample2
TACGCACCAGGTTACC-1_sample4
GCAATGTTCCCTTGCG-1_sample4
TCTCCTCGTTGGTTAG-1_sample4
CAGGTCCAGGTTACAC-1_sample2
CTAGCTGAGGTGAAAT-1_sample3
TCTGTGACAACTCGCG-1_sample3
TGAGTTTCAGTTAAAG-1_sample3
CCTAATCGTTGAGGTC-1_sample4
GCCTATTGTCATAGAT-1_sample3
GGCAAGCCATTTAAGC-1_sample4
TTTCGTCCAGAATGAC-1_sample3
CACAATATCGGTTTGG-1_sample4
ACGACAAAGGTTAGCT-1_sample2
ACACTTGCAACATAAG-1_sample4
GGCTCAATCTTGTCTG-1_sample3
AGTTACTCATTAGGCC-1_sample3
GCACATTAGTATTGCA-1_sample3
TCGTTAGCATTAGGCC-1_sample3
GTCTAACAGTCACCAG-1_sample3
GGTTAATGTCGCAAAC-1_sample3
TTCCCACAGGTGAAAT-1_sample4
CGATTTGCACCACAAC-1_sample4
CGGATTAGTGTGTGGT-1_sample4
TTGCGAGTCACAGCGC-1_sample3
CGTAATGGTCCGTAGG-1_sample3
TAGCCTGAGCCGCTAA-1_sample3
CGTGAGGAGTGAACGA-1_sample3
TGTTGTGCATTAAGCT-1_sample3
TGGCGGTTCTCAATAG-1_sample3
GACGTAAAGCTGTAAC-1_sample3
ATTTGCGCACGGTACT-1_sample3
AAAGGCTCACTGACTA-1_sample3
ACCACATAGGACCTCA-1_sample3
GTTAACCAGCTACTGG-1_sample2
TACGTACAGTAGAGGC-1_sample3
GATTCGCCATTGTCCT-1_sample3
TTGGGCGGTTTAGCGA-1_sample4
CCGCTAAAGTTTGGGT-1_sample3
CAAGACAAGCTATTAG-1_sample3
ACCTAAATCACTAAGC-1_sample4
ATCATGTCATTGTGTG-1_sample3
CAAGTATGTGTGTCCC-1_sample3
TCTCAATTCAGGTCCA-1_sample2
TCCTCAATCTGGCATG-1_sample3
ATTTAGGTCGCGACAC-1_sample4
GCCTCAAAGGCCGGAA-1_sample3
TTCGTTAGTGAACAAA-1_sample4
CATGCAAGTTGAGGTC-1_sample3
GACCTTTGTGAGCAAG-1_sample1
AATCCCTGTTCGGTAA-1_sample3
TATTGACCATAATGAG-1_sample3
TTATGACCAATACTGT-1_sample1
GACCGAACACAACCTA-1_sample4
GTTTGTCGTCGCAAAC-1_sample3
CAACAATGTGATTTGG-1_sample3
GAGGCTTGTTCCATTA-1_sample3
TTTGTGTTCAGGAAGC-1_sample4
TCAAGAACACTAAGTT-1_sample4
TCTAGCCTCCTAATAG-1_sample4
CACCGGTAGTAACAGG-1_sample3
TATAACCCACAGACTC-1_sample3
CCTATATTCACGCGGT-1_sample3
CCTTGTTCACATTGCA-1_sample3
GGTGCTGGTGCATTAG-1_sample3
CTCATTAGTCAATAGT-1_sample3
CGGGTATGTCAGGCAT-1_sample3
TGATCACAGGCTAGAA-1_sample3
AAATGCCTCAAGACTC-1_sample4
TAGGCTTAGACTATTG-1_sample1
ACTTACAAGGCTAGAA-1_sample3
CGTGACATCGTACCGA-1_sample3
TCATTTGGTTTGGGCG-1_sample3
TAAGCCAGTGAACAAA-1_sample2
AGCGTGCTCACTCGCT-1_sample3
CTAAATGTCGTTAGTA-1_sample3
TTGGGCCAGGAGTCGG-1_sample3
TACTGAGGTGATGGCT-1_sample3
TTAGCCTGTCGACTCC-1_sample3
TGGATTCAGGGTGAAC-1_sample3
TACTGGCCAATGCCTA-1_sample3
AGGATGTCAATGAATG-1_sample2
CCTATAGCAGTTTGGC-1_sample3
CTACGAAGTTTATGGG-1_sample1
GTCCTCAGTTGCAATG-1_sample4
TGCTTGTGTGGACATC-1_sample3
GGTTCTTGTGTGTGGT-1_sample4
CATAGGTTCTCACACC-1_sample3
AAGAATCAGGCGGATG-1_sample4
AGTCTTGCAGTAAGTA-1_sample3
CACATTAAGCCTCTCG-1_sample3
GGAGCGATCTAGCTAA-1_sample3
AGTAACGAGCGGGCAA-1_sample1
CCTGATGAGAGCCGGA-1_sample3
TGTGCGCAGCTGGCTA-1_sample3
GGGAGTAGTATTGTCC-1_sample3
CTAGATTCACTAAGTT-1_sample4
GAACTTATCGTCATTT-1_sample4
CGTTAACAGGTTTGCG-1_sample4
GGTTCCCGTTAAGCCA-1_sample4
AACATAGCAGTAAGTA-1_sample3
TTCGCAACAAGCTACC-1_sample4
TGGCTAAGTGGTTATG-1_sample3
GGCCAACTCGCTATGG-1_sample3
TGTAAAGCATGAATAG-1_sample3
CTGTACCTCGATAACC-1_sample3
TAACCTAAGCGTGCGT-1_sample3
TCATGCCTCGTGCTTC-1_sample4
CTTCAATTCTTTAAGG-1_sample3
CGCTACTTCTCAATGA-1_sample4
TATGGCCCATAGCAGG-1_sample4
CGAGGTGAGGTGCTGC-1_sample2
GACTCACCACCAAAGG-1_sample3
TGCTAGCCAATTTGGT-1_sample2
AATTTCCTCATTAGTG-1_sample4
CAAAGTGAGACAGGTA-1_sample2
ATTGCTCGTTTGTCTA-1_sample2
TGCATGAGTGGACATC-1_sample3
CGGAGTCTCGCATTAA-1_sample3
ACCCAGGGTCATCAAG-1_sample3
TACAGGTTCTAAGTGC-1_sample4
AAGAACAGTTAGCCAA-1_sample3
TACGGATTCTGTTGCC-1_sample3
AGAGGATGTTGTTGCT-1_sample3
AGCCTAGTCATGGCCA-1_sample3
TGTATCCGTTAGGATT-1_sample2
CATAATCCAATGAATG-1_sample2
GCCTACTTCAGCAAGA-1_sample1
CCTTGCGTCACGAATC-1_sample3
TGCAATATCTGCAAGT-1_sample3
GGTATTTCAGCAGGTA-1_sample4
ATCGCCCGTCATCATC-1_sample3
CGACCTGCAGGCTGTT-1_sample4
GAGGAGGCAAGCTTAT-1_sample4
AGCTAAACAGGCTGTT-1_sample1
TCAGTAGGTCCTTCTC-1_sample4
TATGACATCACTAGGT-1_sample3
CTTAGTTTCTGGTCCT-1_sample4
ATGGCTTAGACACTTA-1_sample1
GTTCCTTCAGTCTAAT-1_sample3
AGGAACGGTGCGCATG-1_sample3
TATTGACCATAGCGGA-1_sample2
TTAGCGGTCATCAGTA-1_sample4
ATTCCGGAGGGACCTC-1_sample3
CCAGGAACATGCAACC-1_sample3
GGCGTTATCGAGGAGT-1_sample4
TGATGACTCAGCAAAG-1_sample4
GGTAAGGGTCAATACG-1_sample3
GGTGCTTCAACACTTG-1_sample2
TATTTGGAGCACGTTG-1_sample3
CTATGAGGTGTCCAAA-1_sample3
GCCTTAGAGTTCCTGC-1_sample3
TCTAACCGTTAGGTGC-1_sample3
CCTGATGAGATTGAGG-1_sample3
GGCTGGTTCGATTTGA-1_sample3
AGCAGGTAGCTCATAA-1_sample3
AGACTATGTTTCCACG-1_sample4
TCCATTGTCGTCCTTA-1_sample3
GAGGCAAGTCCTTAGT-1_sample3
GAAGGCCCAATTAACC-1_sample4
GTTGCGGGTATTTGGG-1_sample3
AACTGTTCAATTATGC-1_sample3
ACCTTGTGTAGCAGCT-1_sample4
CTCATGACAACACCTA-1_sample4
CGCCAAATCTTTGAGA-1_sample1
TATAGCCAGTTTCCGC-1_sample3
AGTAACACACCTACGG-1_sample4
GAACCAAAGCACAGCC-1_sample3
CAGGACACAAACTGTT-1_sample3
TAATCCGCAACTAGAA-1_sample3
CAGGACACAAAGCTCC-1_sample2
GTAAGCAAGACACCGC-1_sample3
GCAGGCTTCATTTGTC-1_sample2
CCGCTAAAGCCTGAGC-1_sample3
GCAGGACCAAATTGCT-1_sample3
CATCACACATTGGGAG-1_sample3
TTATGCGCACAGACTC-1_sample3
TCAATCGCATAGACCC-1_sample3
GGAGGTTAGAGCAAGC-1_sample3
CTTCAGGAGGCCGGAA-1_sample4
GTATTGATCCTCATGC-1_sample2
GAGAACCAGTTATCCT-1_sample2
GGCTATGTCATCCTCA-1_sample4
CGCCACACACGTAATT-1_sample3
TCCGCCATCCTTAATC-1_sample3
TGTGTTAAGACTCGCA-1_sample3
ACACTTGCACGAATCC-1_sample4
ATGTAACGTCCGTAGG-1_sample4
TTGCACACAATTAAGG-1_sample4
TCTCAATTCGTGCTAG-1_sample3
TCACCTCAGCAGGTTT-1_sample3
TTCAGGTAGCTTACTT-1_sample4
GATAACGAGTAACCCG-1_sample3
AGTGCGGAGGGTGAAC-1_sample4
TGTGAAACAAGGACCA-1_sample2
AGCAATACATCACAGC-1_sample4
GAGGAGGCATTAGCGC-1_sample3
AGCATTTCACTTCACT-1_sample2
ACGACAAAGGTATTGC-1_sample4
GTTCCTTCATCATGTG-1_sample4
CCTTAACGTGTTAAAC-1_sample3
TGATGAACAATCCTGA-1_sample3
TCAAGCTAGGATCACT-1_sample4
AACCGGCTCACAGACT-1_sample4
AGATGCTTCGCATTAA-1_sample4
CACTGACCATTAGGCC-1_sample4
CAGATTCAGGCTACTG-1_sample2
GAGGTACAGTTCCTCA-1_sample3
GCTCTGTTCAATGTCA-1_sample3
GCCACACAGTTATGGC-1_sample3
CTATGAGGTTATCCGT-1_sample4
TGACCTTGTGCTCCAC-1_sample2
ACTAATCCATTGTGAT-1_sample4
ATTACTGAGCAGCTCA-1_sample3
GGGTTTGTCTAAATCG-1_sample3
ATGCAAACACTGACCG-1_sample3
GATTAGTGTCAATAGT-1_sample3
CAGATTCAGGCTACAT-1_sample3
CTCATGACAGCTTACA-1_sample3
GCCTCGACAATCTCTC-1_sample2
TAAGCTATCATCCTCA-1_sample3
AGCAATACACCTGGTG-1_sample3
GACCGAACAGCAGGTA-1_sample3
CGCAATGTCGTACCGA-1_sample3
TATGGTCAGTTAGTGC-1_sample3
CTCATGACACTAAATC-1_sample4
GAGTGTTTCCCAGTAG-1_sample3
GGTTCCCGTTCCTCCT-1_sample3
CTCCCTGAGCCTAACG-1_sample3
GGTTACTAGTTATCCT-1_sample3
AGGATTGAGAGCCGCT-1_sample3
TAGCCTGAGAGAGGCT-1_sample4
GCAGGACCAACACCTA-1_sample3
GACGTAAAGGCCTAAT-1_sample1
GATGCATTCTAATTGG-1_sample3
GGAGGTTAGTCGCTAG-1_sample4
AACAGATAGGTCAAAG-1_sample3
[truncated: 8,336 more rows]
