# Supplementary material for: Dissecting the enhancer gene regulatory network in early Drosophila spermatogenesis
Source: Nat Commun. 2025 Jul 23;16:6766. doi: 10.1038/s41467-025-62046-9 (PMC12284225; doi:10.1038/s41467-025-62046-9)
Supplement: Supplementary file 6 — Supplementary Data 4 [file 41467_2025_62046_MOESM6_ESM.xlsx]

## Sheet: Supplementary Data 4
Supplementary Data 4 - smFISH oligos used in this study.
Gene	Oligo sequence
Wnt6_1	TGCAGGAGCCGGAAAGCCCG
Wnt6_2	GTTGTCGCAGCATCGCCGCC
Wnt6_3	CTGGCCGCCGTTTCTGCGCA
Wnt6_4	GCGCCTTGTCGCAGGAGCAC
Wnt6_5	CAGTGCAGTTCCACCGGCGG
Wnt6_6	CGCATTCGCGGAAGCCCAGG
Wnt6_7	TGGCGGAATCCCGGGCGACA
Wnt6_8	GCAAGGAGTTGTCGGCCGGG
Wnt6_9	TGGCGCATCCTTTGCGCCCG
Wnt6_10	CGCGTTCGGAACACTCGCGC
Wnt6_11	GCGACTATTTACAAGGCTTACATGAGC
Wnt6_12	TTTGGCAGGTAGTAAAACTTAACGCCG
Wnt6_13	TTATGTGTGTACTTCATCAGGGGGAAG
Wnt6_14	ATGAAGGACACTCTCAGAGGCAGG
Wnt6_15	ACGCACTTGCAGTTGGTTTGCTCC
Wnt6_16	CTTCCTAGCACTGTCATACCGGTC
Wnt6_17	CGAATGGCCAATCGACCTGCGTTA
Wnt6_18	TGGAACTTAACCAGCGTGCCCAGA
Wnt6_19	CACTGCCCCTCGGGAAACTTAATG
Wnt6_20	GCTCCACTGGAGCTATATCGGTCA
Wnt6_21	TCACCGATCTGATCCGAGGTGATC
Wnt6_22	TTTTTTGGCCCCGCGATATGGGGA
Wnt6_23	CGGATCGTATCCAAACGGAACGGA
Wnt6_24	CGGATCGTATGGTATGGGATCGGA
Wnt6_25	AGTCACTCTATGAATGGACGGCGG
Wnt6_26	CTTGCGGCGCCCCCGCC
Wnt6_27	GAATCGCGCATTAAGATTTTCCTCATGC
Wnt6_28	GCAATTACCATGAGCAAACGCATATCGA
Wnt6_29	CGATCCAGCGAACGAAACAAACAAAAAG
Wnt6_30	GGTTTTTATATTCGCTATACTCGCTGCC
wg_1	GCCCAGCGAGGTCTCA
wg_2	ACTGGCGGCCATGGGT
wg_3	ATGCCCTGCCGCAGGT
wg_4	GAAGCTCGGCGAAGGC
wg_5	CTCGGGATTGTGCGGG
wg_6	TGCGTCCCTGACGACG
wg_7	GCCCCTTTGACCAGCC
wg_8	CTGTTGGGCGACGGCA
wg_9	CCGGCTGCATTCGGAC
wg_10	TTGGTGGCCCGGAGAC
wg_11	GTCACTTGCACGCGGG
wg_12	TCCATCGAAGCGGGCC
wg_13	CGCAGATTGCGACCCC
wg_14	GTCGCAGGTGCAGGAC
wg_15	CCTTCACTGCAGGCCC
wg_16	TCGTCTCTCGGCAGCC
wg_17	TGACCAGGGCTCCCAG
wg_18	TGTCCCTGACCAGGCG
wg_19	GTTGGGTTCGCCGACC
wg_20	CGGCCCCTTCCGGATT
wg_21	TCGGGTGATGGATCTTGC
wg_22	GGCTGTTCTCTAGCAGGA
wg_23	TCGCCAATCACACGGAAG
wg_24	CTGTACACGATCCGGACA
wg_25	GCCTCGTTGTTGTGCAGA
wg_26	ACGAATTCCCGGGAGAAC
wg_27	TGTGGAGATCTCGACTGG
wg_28	CAGCGGCGATTTCTGAAC
wg_29	CACTCGCTAATGGCCAAG
Wnt4_1	ACAGCTTCGATGCCGACC
Wnt4_2	ACTGCTGCCCAATTGGTTGA
Wnt4_3	AGTATTTGTTCTCCAGCCGC
Wnt4_4	ATGTTATTAGTGTTGGAGCCGA
Wnt4_5	CACCGAGGGTACACTCGA
Wnt4_6	CACCTGTCGCATTGATCGC
Wnt4_7	CACTTGCACTTGTCCATCATC
Wnt4_8	CATGAGGATGGGAGCCCA
Wnt4_9	CCTGCTTAACCACCTGGG
Wnt4_10	CCTTGCGACACTGGTGGT
Wnt4_11	CGCCCACAGCACAGGG
Wnt4_12	CTGCTGTCGAGATCGCCA
Wnt4_13	CTTGTAGAGCTTCTTGAAGATG
Wnt4_14	GAACCGGCACCGGCAC
Wnt4_15	GAGGGCGAGGTCTCCAAA
Wnt4_16	GATCAGCTGACAGCACCG
Wnt4_17	GCGAAGTGAACACCGCCA
Wnt4_18	GCTGCGTGTCACCCGC
Wnt4_19	GCTTTTTTGGCCCGCAGC
Wnt4_20	GTACTTTTGCCTCAAGAGCG
Wnt4_21	GTCATGTCGCAATATCTCGC
Wnt4_22	GTCCTGCGCCTCCCTG
Wnt4_23	GTTGTAAAGGCCTTGCTGCA
Wnt4_24	TACAGCGTGGTGTATTGCGA
Wnt4_25	TCCCGCCGTATCCCAGAT
Wnt4_26	TGAGGATCATTAGCACAAAGAC
Wnt4_27	TGGCCAACCATCAGCAGC
Wnt4_28	TGGGGTTTCTTGCGTCGC
Wnt4_29	TTGGTTTTTTCATGCGACTCGA
Wnt4_30	TTGTCCGGATGCAGGCAC
fz_1	TCGGGAGTAAGGGGCG
fz_2	GTGACCCCCACCAGCA
fz_3	GAAAGATGGGGCGGGC
fz_4	ACCGTGCAGGACGTGG
fz_5	GCGGCACGACACAGAG
fz_6	CCGCCACGTAGGCACA
fz_7	CCCATTCCCAGAGGCG
fz_8	GCACGGGGCACACGAA
fz_9	CCGTGGAGGCCGATGA
fz_10	CACATACCCGCGCCGA
fz_11	AGGGCTTGCAGATATCCC
fz_12	GTAGAACAAGCAGCCCAG
fz_13	ATTCGCAACATCAGGCGC
fz_14	GGCCAAAAACCAGGCGAA
fz_15	TAGCGAAAACGCGACGAG
fz_16	TCAAGAAGGTGAGCACCG
fz_17	CCAGGATCCAACCCAGTA
fz_18	CTCTCTCCGGGAAGAACA
fz_19	CAGATCCTTTCCGCCAAC
fz_20	GTTTCGGTGCGGACTTTC
fz_21	TGACCTTAGCCACACTCC
fz_22	TTCTCCGCCACGCACAAA
fz_23	TCCAGATTTTCCGGCCAG
fz_24	GAGATCGACAAGGCGGAA
fz_25	ATTGTGCAGACCGGAACG
fz_26	CAGAGGAACAACTGGAGG
fz_27	TTCACGAGCGGAGCAAAC
fz_28	CCTGCTTGGTATGGCCAA
fz_29	GCGATTGTGATGTGGCAG
fz_30	CTAGTTCGGTCCCAGAAC
fz2_1	CAGAAGCGTCGCCAGC
fz2_2	CTTCTTGCCGGGACCC
fz2_3	CCGCCTTGACACCAGC
fz2_4	GGGGCCAGCACAAAGG
fz2_5	GCCACGGACTGGACAG
fz2_6	GGCCTCATTGCCCCAC
fz2_7	CCAGAGGCCGGCGAAA
fz2_8	GCTGAAGAAGGGCCCC
fz2_9	GGGCATCTGCGACTGC
fz2_10	GAGGTGGAACCGCTGC
fz2_11	CACCAGGGGCCAGAAC
fz2_12	GCACTCCGTAACCGGG
fz2_13	TTGAGCATCAGGACCGAG
fz2_14	CCAGTCCTCAAAGTAGGC
fz2_15	GCACCGAGAAGATGCCAA
fz2_16	AGGTGATCCGGATTGAGG
fz2_17	AGTACTGCGAGTGCTTGG
fz2_18	TGAGGATCACCCACCAGA
fz2_19	GAGGCCATGCCAAAGAAG
fz2_20	TAAGCAGGAAGACCAGGG
fz2_21	AGGCGGAGAGGAAGACAA
fz2_22	GCTCCGGGTACTTAAACC
fz2_23	AGTGGTGTGGATGGTGCA
fz2_24	CCTTGGGGATTTTGGCAG
fz2_25	GGCTGTTCCATGCACAGA
fz2_26	GGTAATCCTCCAGGCAGA
fz2_27	CCTGGGTCTCATGGTTCA
fz2_28	CGTTGGGGAAGGATGTCA
fz2_29	CAGATTGGGATCCTTGGG
fz2_30	CAGGATCAGGACCTTCAG
Arr_1	TCCGCGATGACGGCGA
Arr_2	AGCAGGGTGTTGGCGG
Arr_3	TGTACGGGCGACGCGA
Arr_4	TTGCTGGCGACGGTGG
Arr_5	TGCTCAGCGTCGAGGG
Arr_6	CGGCGTTGCAGGCAGA
Arr_7	AGCAGTGCGGCCGAGA
Arr_8	GATGCACTCGCCCGAC
Arr_9	TGGGCAGGAGCAGACG
Arr_10	GTCCAAACGGCCCGGA
Arr_11	CCACCCAAGGCAGCGA
Arr_12	CGGCGATTCCGTCCAG
Arr_13	AGAAGCACCCGCCGAC
Arr_14	GCGACGCGCTTCTGCA
Arr_15	TCGTCGGCCAGACCCA
Arr_16	ATCCAGCGAAGCGCGC
Arr_17	CCAGCGAAGGAGCCAC
Arr_18	ATCCAGGCGGCAGACC
Arr_19	ACCGGTGCCATCGGCA
Arr_20	CCGGTGAGTCCAGGGA
Arr_21	GTGGGACAGGCGCAAC
Arr_22	CGCCAGCAGGCAGAGA
Arr_23	GGCTTGTCCAGACCCG
Arr_24	ATCTGAGGTCCGCCCG
Arr_25	ATGTCGTGGCGCGTGG
Arr_26	AGGAGGATTCCGGCACAA
Arr_27	GGCTCACTATCGTAGCCA
Arr_28	TTCATGCTGTTGCGCGAG
Arr_29	AATGGATCAGTGGCCTGG
Arr_30	CCTTAGGCTCTGTTCGAC
stg_1	ACAATAGTTTCCCACAGCAT
stg_2	TCCATGCTGCAGTTGTTTTC
stg_3	GGTGTTATTACTGATATTGC
stg_4	TTGTTGATGCTACTCGAACT
stg_5	GAGCACGACGAGATCCACTC
stg_6	CTCATCAGTTCCAGGGAACG
stg_7	CAACGTCGTCGTCGTAGAAC
stg_8	CGGACGATCTGGAAGCGCTG
stg_9	ATAGCTGGCAGAATTTTCGG
stg_10	GCGTGTGATCACTTGATACT
stg_11	TTGAAGATGCGGAAGCTGCG
stg_12	ATGGAGCATGTGGAGGACAG
stg_13	ATGTACTCATCGTCCATGGA
stg_14	TGCGACTCCATCTCGAAGAG
stg_15	CGCTGATCAGCGAGTTTAGG
stg_16	GATGGCGTTTGCTCTGGATG
stg_17	CTAATCGTGACCTGGCTGAG
stg_18	CATGCACTTCCTCAGTGGAG
stg_19	ATGATCTCGGCGTCGTTCAG
stg_20	CATAGGCTTTGCTGAAGTCG
stg_21	CTTCAGATCCCGATGACGAC
stg_22	CCACTGTTTCGCTGGAGATG
stg_23	CTGAACTCGCCCTTAAGCAG
stg_24	AGTCGATGATGCGGTAGCTG
stg_25	TCGAATTCGTAGGGGTAGCG
stg_26	CGGTGGTGTACAGGTTCTTG
stg_27	ACGGTGAGGAACTCATCGAG
stg_28	TAATGATGTTGCGCTTGTGT
stg_29	GAGGAGAATTCGCAGTGGAA
stg_30	GAAGCGGGACATTTTCGGTC
stg_31	CTCTCGCGATCCAGATTACG
stg_32	GATAGTGCAACGCCGGATAG
stg_33	TTGTGCAGCAGATAGATCTC
stg_34	CTCGAAGAACTCCTTGTAGC
stg_35	ATGTGGTTCGCACAGCTCAA
stg_36	CGAAAGTGGCGATAGGCCTC
stg_37	CGTTCCAGGACTTGGACTTG
nos_1	CTCTGGCGTGAAAAGCAGAA
nos_2	TGCAGGCCCAGAATGTTGAG
nos_3	CCACTGGTATCCAAATACAT
nos_4	GTAATGGGCGGACTCAAAGT
nos_5	TCGGCCAGAAAAGGGAAGTG
nos_6	CATAAGGAGCGAATTGGCGG
nos_7	CAAGTGGTAGTGGTACTGTC
nos_8	TTGCTGGTGACTCGCACTAG
nos_9	AAGGATCGCGCAATCTCGTC
nos_10	CGTCACCTGCGCAAAGATTT
nos_11	CATAGCCATTGGTCGCGAAC
nos_12	TAGGACATGCGACCGAGATC
nos_13	CATTAAGTTGCCGCCATTGG
nos_14	AGTGGGTGGCGAGTGGAATG
nos_15	CACACGTTGTTCAGATGCTC
nos_16	GGCTGGTATATACGACATGT
nos_17	CTGCAAACCCATTGTATTGG
nos_18	CGAGATTGGTGGACACAGTG
nos_19	TTGCTGTTGTAACGCTTGTA
nos_20	AAAAGACGCAGTGGCGGCTG
nos_21	TCTGGTTCGTTGTTATTCTC
nos_22	GCACTGAGTGGCTATTGATA
nos_23	CACAGCACTCGGTTAAAGTT
nos_24	ACACGTAGGTGCGTAGTTTG
nos_25	CAGTACTTAATCGTGTGCGC
nos_26	ATGGTGATGATCGGCTTCTT
nos_27	GAACGATTCCGCCTTGATCG
nos_28	AGTAACTGCTCTTGGCTAGG
nos_29	TAAACCTTCATCTGTTGCTT
tj_1	GTGGGATCTTCCATTTTCAT
tj_2	CTGAACGTACGTGTCGTTTA
tj_3	CCAGGTGGTGCAGATCAAAC
tj_4	CAAAGTCGTGACCTGGGACG
tj_5	GTGGATTGTCGTCCATTTAA
tj_6	AGAAGGACCTCAGCTTGATG
tj_7	AGATGTGTTCACCAGAATCG
tj_8	TGTCCATGCGGATGATGCTG
tj_9	GGATACTTGCTCTGCTGCAG
tj_10	ATGTTGATGGGCGTCAGTTC
tj_11	AAGCACTACCGTACGAGTTC
tj_12	TGTTCGAGGATCTGGTCGAG
tj_13	GAACAGGTTCTGGGCGACAT
tj_14	TTCTGCTTCAGACGCACTAC
tj_15	CATAGCCGCGATTCTTCAGG
tj_16	CTCGAGTACTCCAGCTTCAG
tj_17	GATTGGCCAGCTCCATTTC
tj_18	CGGTGGACTGTGATCCTCG
tj_19	GTCATCGTCCGGATTCGTG
tj_20	CATGTGCCACTGGTGATGG
tj_21	CGGAGAGAGCGGTTGCAGG
tj_22	AGCGGACCATACTGCTCTG
tj_23	CACTACTGGTGGCGTTTCC
tj_24	GTAAGTCTGAGCCGGACAG
tj_25	TGTCCTCGCATAGTGGTGT
tj_26	ATCATGTCATGGCTCAGTC
tj_27	CGTATCGAGTTGGTCAGCC
tj_28	TAGGGCAAAGGCCGCAGAT
tj_29	ATCACCTGGTGGGGATGAC
tj_30	CACTTGGGGCAGACAGGTG
tj_31	CGTGTGATGACGCAGGAGC
tj_32	GTGGCATTACTGTAGGCAC
tj_33	TCATTGAGGCAATCCTCCA
tj_34	CGTCAACGTGGTCAGCATG
tj_35	CATGGAGCCGCTTGTTCAG
tj_36	CTGATGGAGTCGCTTGGAC
tj_37	GGTGCAGATCCTGGTTGAG
tj_38	CTGCAGACGCTGCATGAGG
tj_39	GAATTCCGGAGAGCTTTGG
ovo_1	CAACTCGGCGGCAAAGTTTT
ovo_2	CAGTGTTTGGTGTCAAACGC
ovo_3	GCGGCTCTGCTATTATTAAC
ovo_4	TGTACAGTCTTTAGTGGCTA
ovo_5	TGCTAATTGGGGAATTTTCA
ovo_6	CTCTGCTCGCTGATTTTTTG
ovo_7	TCTTTTTCCTGGTCTTCTTG
ovo_8	TCTCATCGGACTTCTCTCTC
ovo_9	CTCCTTTTCTACCTGTTCTG
ovo_10	TTATAGAATCGTGGGCGTGG
ovo_11	GATAAGTCCTTGGGCTCTTG
ovo_12	CGAGGATTTGGCGATGGTTA
ovo_13	ACTGTGGATATGCGGTGAAG
ovo_14	ATCAGAGTCCGAATCGGATT
ovo_15	TCTCGTCCACAATTAGCTTG
ovo_16	GCAGGGACAATGGTTTGATC
ovo_17	CTGGTGGGCAATTGGGATTG
ovo_18	CAAGGGGGGCAATAGGAAGC
ovo_19	ACGTGATAATCGATGGGCTC
ovo_20	CCTCATCGGAGTCATAAGAG
ovo_21	CAAAATGGTGCTGCGTCGTC
ovo_22	GACTGGGCGAGCAGAACTCG
ovo_23	CAAGCGCGGATTAAGCCTTT
ovo_24	CCAAAATACCGGGCAAGGAT
ovo_25	CGCTGGAACTGCTGCTATTC
ovo_26	GCCAAAACCGGACGATTGAA
ovo_27	TCTGATTGCCACTGGACGAG
ovo_28	GTGAATTGGGTCCGTAGTTC
ovo_29	GCTCTCATAAAACGGAGGCA
ovo_30	AATGATTAGCGCCGGGACTT
ovo_31	CGCTGGATTTGCGTTGAAAT
ovo_32	CTGCTGCGTTTTGCAGAAAA
ovo_33	AACCTGCCGACATGATGTAC
ovo_34	CACAGTTGATGTACCCATTG
ovo_35	TATTGTTTGGACCACCAACA
Klu_01	TATTGAGGCCCATTCCCATGCCCA
Klu_02	ATATCATTGGCGGGATTGCGGGAC
Klu_03	CAGGTGGGGCATACATAAGCCACA
Klu_04	AGATTGTAACGCCAGGCGACCGTT
Klu_05	GGCCACATTGTTAGTCACCGAGGA
Klu_06	TTCATCCTGTTCGGCATCTTCGGC
Klu_07	GCAGTAGACTCATCGGATTCATGGG
Klu_08	GCAGGTAATAGCCGAACAGAGGAGA
Klu_09	CCTTGTTCATCGGCTGGTTCTGATC
Klu_10	GCCGGAAATGTCCTCGATATCTTGG
Klu_11	CAGGTCATAAATGGTCTGGATGCTGC
Klu_12	GAAATACCTATCATAGGGGCTGGGGA
Klu_13	CAGTCTTGATGTCCACATGAAGCGGA
Klu_14	CAGCATCACCATCCTGATCTACGGAA
Klu_15	CTATATTATTGTTGGCCACGCTGGCC
Klu_16	GCTGGGACTTCTGCAGCAGTTCC
Klu_17	CGTCCTTCCCTGCCTTCTCGAGA
Klu_18	GCACTGCGGACACTTGTAGGGCT
Klu_19	TCCTCTGGTGGGTGGACAGGTGA
Klu_20	GGGAAAAGACCTGACCGCACACC
Klu_21	ACGTGTACGGCTTGACTCCGGTG
Klu_22	ATCGCCGGCACACATCGCAGGAA
Klu_23	CTGCATGGGCAGCGTTCATGGCA
Klu_24	CATAGGGGGAATTGGGTGGTGGC
Klu_25	TGGTGATGGGCATGTGACCCGAG
Klu_26	ACTCGATGCCGGTGATAGGGCAC
Klu_27	ATCATACCGGCGGAACGGGACTC
Klu_28	GCATGCACAGATCCAAGGGACGC
Klu_29	CTTCTTGCCCTTGGGCTTGGGAC
Klu_30	GCGCTTCTTGGTGGTGCTGCTAG
mad_1	CATTATGCGGAGAGCCCA
mad_2	TGCACGAAAATGGCGGAG
mad_3	GGCGAATTGGGATTGGAG
mad_4	TTGCTGGTGCTCAAGCTG
mad_5	TCGGCCACATGGTTGAAC
mad_6	ACGCGGCAGTAGATCACA
mad_7	CGGCGATGTGAAGGAGAA
mad_8	TCGATTCCACATCGTCGG
mad_9	GGAAGGATTCGTGAAACCG
mad_10	CACGGAGTTGTTGTTGCAG
mad_11	CTCACATTGTGCGGCATAC
mad_12	GTTGATGTGGTGGATGTTG
mad_13	GCTATTCCTGTTCACGTTGC
mad_14	GATACGGATTGATGCACACC
mad_15	AGCACCTTGTCCAGCCAC
mad_16	GGCCCGTGCAGATGGATT
mad_17	CGAACGACATCCGGATCG
mad_18	TTGCACACGGTGCTCGGA
mad_19	CCGTGGTGGTAGTTGCAG
mad_20	AGGCATTCGGCGTAGACC
mad_21	GACGGCGTGTGTTCTCGA
mad_22	GTGGCGAGGAACGAGTAC
mad_23	GGACTCTCCACGCGCTTA
mad_24	TGCTTGGCGCTGAACGGA
mad_25	TCGTGGTGCGACTGCAGA
mad_26	TCCGCCCACTTCTCCTCT
mad_27	TGTTTCCAGCCCAGCAGC
mad_28	TTCTGTTGCTGCTGCCGC
mad_29	TGCTGCCACTGCTGCAGA
mad_30	GAGTCACCCGATAACCGG
zfh1_1	AGCATCACTCCACCTCCA
zfh1_2	ACTGAGGTGTCGCTTACC
zfh1_3	TCCCTGTAGGGCTTGCAA
zfh1_4	TACCGGTGGTTCATGTGC
zfh1_5	GAGCACTGAAAGGGCTTC
zfh1_6	AGGCCTTCGGACACTCTA
zfh1_7	TAGGGTCGTTGACCGGAA
zfh1_8	TCGCACACATAGGGCAGA
zfh1_9	ACTCGTCCTCGTGTGAGA
zfh1_10	CGCATCTTAAACAGCGCC
zfh1_11	AGCACCAAAGTAGAGGGC
zfh1_12	CGGATGTGGAGAACTTCC
zfh1_13	GACAAGTCCAGCGGTTGA
zfh1_14	TCTGCATTTTGCGCTCCC
zfh1_15	ATCAGGCCACAAAGCACC
zfh1_16	CGTGTTCTTCCACAGGAG
zfh1_17	GACGTTCCTCTGCTACGT
zfh1_18	TGCTCTCCTCCCGCTTAA
zfh1_19	CTGGCTCCTCGATATCCA
zfh1_20	TGCTGCTGCTGCTTTTGC
zfh1_21	AGCTTGCCCTTTCCGTGA
zfh1_22	TTCAGCAGAGCGCGATTG
zfh1_23	TGCTGCTGTTGCAGTTGC
zfh1_24	TTGTGGTTCTTGGCCAGC
zfh1_25	GTGCTGTTGTTGTTGGCG
zfh1_26	TCGCTGAGGGACTGATAC
zfh1_27	CACTTGACCAGGAAGGCA
zfh1_28	AGGGCATGCTCTGCTGAA
zfh1_29	ATCCTCTTGGCCGAAACG
zfh1_30	CGCATGGTGGTGAAAGAAC
crc_1	CCTGATCTTTCGATCCTCTACACCGCGCCCG
crc_2	TCGATGGTTGTAGGAGCTGGCGAGGAGGAGC
crc_3	GATAAGCTCTGGAACCCAGTCCTCGTCGGCG
crc_4	CGATGCTGCTGCACACTCCGCTTCCTGTGCT
crc_5	GCTCGGCCTTTACGAGCACGGGTTTTGGCTG
crc_6	GCTGCTGCCAGTTCGTGGACAATTCGAGCTCC
crc_7	GGTAATCAGCGGCAGAAGGAAGCGAAGCAGCG
crc_8	GATAGCGCATTTCGTTGTGCCGCTCCTGCAGAG
crc_9	GTGCGAGTACGCTTTTTTGGCTGGGACGCAGAC
crc_10	CTGCCGCCTACCCAGTTGGTAAAGTTAAAGGGCG
crc_11	CATCTTGAGGTCCCAGTACAGCTCCTTGGGCAAC
crc_12	CCGCCTGTTTGTAAGCATCGAATTGAGGCGGAGAC
crc_13	GGAAACAGATCGGAGCCCAAAACCGATGTTGGGGA
crc_14	CTGTCTAAAGATGAAGACGCCTGAGACTCGCAGTCC
crc_15	GGCGGCGTTAATTGCTGTAGAATAAGGGATGGGCCA
crc_16	CTAGCGCTTGCGTTCATGGTAGAACTCTCGAATCAGC
crc_17	GACGAAGCTGCTCGTTTTCTTTAGACAGCACATGCTCC
crc_18	GATGCTGCGTGTGTAACATCAGGAGTATAGCATTGCACC
crc_19	GATGCACCGAATTGTACTTTGTTTGCGGGTACTATGGCC
crc_20	CCATTTCAAGTTTCTTTTTCTGGCGATATCGTGTGGCAGCG
crc_21	CATATTGACGATATCATCGACCAGTTGGTTCTCTCGGGCAA
crc_22	CGGCTGAAAGCTGTTACTGTCATAATCGATGCAGTTCAACG
crc_23	GCAAAGTTATCGTCATACAGCCACTCCGTATCGTTTGAGTCAG
stat_1	CCCAGTTGCATGCTTTCC
stat_2	CATGATGCGGTGTTCCAC
stat_3	GTCTGAGCCTTGGTCTTG
stat_4	GAAGCCCATAATGCAGCC
stat_5	TCACGCTGGAGTTTCTCG
stat_6	AATGGTCAGAGAACGCCC
stat_7	AGGTAACGCGGTCGGTAA
stat_8	CCTTCTTTTCTGCCCGCT
stat_9	GCTGCATGTTTCGGAAGC
stat_10	TCCATAGTGCTAGAGGCG
stat_11	CCATCTGTGTATTGCGCG
stat_12	AGGTTCTTCTGCGCGTTC
stat_13	GCCCTCATTAAAGGGAGC
stat_14	TGGATAGGTCCTATGCCC
stat_15	CAACTGGAGGATTGCAGC
stat_16	ACACCGCCAGAAGATCAC
stat_17	CCATGTACCCGGTAACCA
stat_18	CTCTTCTCGGTGACCAAC
stat_19	CATAACCGGTCACAGGATC
stat_20	GAGAAACGGAGCAGGAAAG
stat_21	CCACATGCCCAACATGTGA
stat_22	CGTAATGTACTCAGACCGC
stat_23	GAAGGGATCGCGAACAATC
stat_24	CACACGGATCTGGAAATCG
stat_25	GTAGAAGAACAGGGCGAAC
stat_26	CGACGATAAAGGCAGAGCA
stat_27	GCGATAAAGCTCTCGAGCA
stat_28	GTAGTTTTGGGCAAGCAGC
stat_29	GAGGGACTGCATGATCTGA
stat_30	CGTGAACATGCAATGTGCTC
Wnt5_1	gaacgaaactcgcgacgaagt
Wnt5_2	tatacaatcaaccacaaccgc
Wnt5_3	aatattgtgattagctgctcg
Wnt5_4	aatttccttgagtccacgaat
Wnt5_5	cgattccattcaagacgattc
Wnt5_6	attatcgctttggagtatgtg
Wnt5_7	aagtgcctttttctgtagcaa
Wnt5_8	cggttaagtgcaacatacaca
Wnt5_9	gacttgaggccgagatatatc
Wnt5_10	tttatgaacgtaccgagcttg
Wnt5_11	tatcgaataccagtctcttgg
Wnt5_12	caggattatctgcttctgatc
Wnt5_13	ctttagcgttcggctgcaaag
Wnt5_14	gagggcacaatggtcgagatg
Wnt5_15	ctcgaagttcgaattggtcttg
Wnt5_16	gctcgggaatttaacgaatttc
Wnt5_17	tcggtatctgttggtttaagaa
Wnt5_18	atctcgattgatacggcaaatc
Wnt5_19	ggaggatactttaaaggagtct
Wnt5_20	aatatagtctggcatgattttc
Wnt5_21	acgtcgtgcttaaaataatccg
Wnt5_22	ttcttgataaggaattccctat
Wnt5_23	agtcgtatcattgtgatgactg
Wnt5_24	cttaacacattgcttcttttgg
Wnt5_25	tgttaaaagcattcgtgtcatc
Wnt5_26	cgtttttgttacgtttaatacc
Wnt5_27	aacttgtatcgtttttagcatc
Wnt5_28	ttttcctaacgtttctcactac
Wnt5_29	ttgagtatgtgactgttttcag
Wnt5_30	aataggtgctgatcaaagttct
Wnt5_31	atgtaagtatctccttcgtaat
Wnt5_32	cgttgttgtgcaagttcatcag
Wnt5_33	taaataagatcgtgagcggtcg
Wnt5_34	taatgttcttcgtattatagcc
Wnt5_35	agtaccttcgtacaaacttcac
Wnt5_36	atcaacgctctatttacatgtg
Wnt5_37	gtcacaaacattaagacattcg
Wnt5_38	aatacgattatttccttcatgg
Wnt5_39	agtgcttaaaagccggtaaatt
Wnt5_40	ttttaatgttatccgccgattg
Wnt5_41	aagcaatatgatggtgtatggt
otk_1	TATGGGTGAAGCGAGCTC
otk_2	AGCACCATGTAGTGCGGA
otk_3	ACACAGGCCAAACAGACG
otk_4	GCTTTGACCAGAACGAGC
otk_5	CAATGTCGTCCATGGAGG
otk_6	TGGAGCGACGCTTCTCAT
otk_7	GAGTACTTAGCGTGGTGC
otk_8	CACTGTTGCTGTGCTGCT
otk_9	CCGATTTCTTTGAGGCCC
otk_10	CTGGATTTGCTGTGGCCA
otk_11	GATAGCGACACCACAGCA
otk_12	ATCCTCTCGCTTGAGTCC
otk_13	CACTGGGGGCACACTAAA
otk_14	GGGAGTGACCACCACATT
otk_15	TGTTGGTGGCCAAGCAAG
otk_16	CATGGTCGGGTAAAGTGG
otk_17	GTGGGCTGAGGAACAAAC
otk_18	GCTCGATGACCTCCAAGA
otk_19	TGCTGGCAAAGCTTAGGG
otk_20	TCCTCACGCAACAGAGCA
otk_21	TTGCCGGAATCGAAGGAG
otk_22	ATCTTTGCGCCAACGGAG
otk_23	ATGCGCTGGTTCTTCAGC
otk_24	GTTTGTCCCAGGACTCCA
