# Supplementary material for: Dissecting the enhancer gene regulatory network in early Drosophila spermatogenesis
Source: Nat Commun. 2025 Jul 23;16:6766. doi: 10.1038/s41467-025-62046-9 (PMC12284225; doi:10.1038/s41467-025-62046-9)
Supplement: Supplementary file 9 — Source Data [file 41467_2025_62046_MOESM9_ESM.xlsx]

## Sheet: Figure 4
Source data file - Figure 4 (Germline quantifications for TF perturbations and their respective p_value from t-tests)
pertubation	total_number_of_germ_cells	gsc_number	test	total_number_of_germ_cells	gsc_number
nos>w1118	180	9	nos>MadCRISPR vs. nos>w1118	P_val:3.662e-05 t=8.198e+00	P_val:1.819e-04 t=6.532e+00
	196	8	nos>crcCRISPR vs. nos>w1118	P_val:8.263e-06 t=1.004e+01	P_val:1.910e-03 t=4.536e+00
	163	9	nos>ovoCRISPR vs. nos>w1118	P_val:5.640e-05 t=7.720e+00	P_val:7.212e-03 t=3.578e+00
	154	8	nos>kluCRISPR vs. nos>w1118	P_val:1.410e-08 t=1.240e+01	P_val:3.606e-07 t=9.415e+00
	167	7
nos>MadCRISPR	114	6
	92	5
	90	4
	80	5
	102	5
nos>crcCRISPR	98	7
	70	5
	78	5
	65	6
	83	6
nos>ovoCRISPR	101	6
	120	7
	109	7
	114	7
	103	6
nos>kluCRISPR	87	5
	75	5
	84	5
	94	5
	103	6
Source data file - Figure 4 (Degree of knock-out for TF perturbations and their respective p_value from t-test)
Pertubation	probe	No.smfish_dots/GSC	test	smfish dots
nos>w1118	mad	207	nos>MadCRISPR vs. nos>w1118	P_val:4.128e-09 t=1.279e+01
		183	nos>crcCRISPR vs. nos>w1118	P_val:9.336e-08 t=1.000e+01
		251	nos>ovoCRISPR vs. nos>w1118	P_val:1.347e-06 t=8.012e+00
		275	nos>kluCRISPR vs. nos>w1118	P_val:1.652e-07 t=9.548e+00
		208
		247
		243
		212
nos>MadCRISPR	mad	93
		63
		82
		74
		56
		54
		96
		65
nos>w1118	crc	342
		357
		265
		273
		320
		333
		329
		297
nos>crcCRISPR	crc	170
		196
		150
		190
		153
		198
		185
		193
nos>w1118	ovo	273
		268
		262
		298
		273
		269
		275
		293
nos>ovoCRISPR	ovo	193
		44
		202
		77
		79
		63
		88
		95
nos>w1118	klu	163
		160
		148
		135
		184
		178
		151
		170
nos>kluCRISPR	klu	80
		92
		83
		36
		26
		39
		47
		23

## Sheet: Figure 5
Source data for Figure 5: Quantification of stg and nos transcripts in ovo and klu knockout testes, with corresponding p-values from t-tests
Pertubation	smFISH_Probe	No.smfish_dots_per_GSC	test	stg smfish_dots_per_GSC
nos>w1118	stg	155	nos>kluCRISPR vs. nos>w1118	P_val:1.037e-08 t=1.190e+01
		125	nos>ovoCRISPR vs. nos>w1118	P_val:4.074e-09 t=1.280e+01
		129
		80
		135	test	nos smfish_dots_per_GSC
		128	nos>kluCRISPR vs. nos>w1118	P_val:6.124e-07 t=8.566e+00
		131	nos>ovoCRISPR vs. nos>w1118	P_val:1.224e-07 t=9.784e+00
		129
	nos	198
		265
		277
		208
		294
		263
		292
		287
nos>kluCRISPR	stg	42
		25
		20
		16
		41
		31
		35
		28
	nos	177
		119
		113
		68
		98
		121
		114
		107
nos>ovoCRISPR	stg	25
		14
		35
		23
		38
		19
		21
		24
	nos	134
		134
		123
		136
		111
		113
		132
		131

## Sheet: Figure 6
Source data for Figure 6: GSC quantifications in Wnt perturbations, with corresponding p-values from t-tests
pertubation	number_of_GSCs	test	Number of GSCs
updts>mCherryRNAi	8	updts>fzRNAi vs. updts>mCherryRNAi	P_val:4.593e-02 t=2.136e+00
	7	updts>wnt4RNAi vs. updts>mCherryRNAi	P_val:5.094e-05 t=4.675e+00
	9	updts>wnt6RNAi vs. updts>mCherryRNAi	P_val:1.774e-05 t=-5.201e+00
	8	nos>fzRNAi vs. nos>mCherryRNAi	P_val:4.458e-08 t=6.948e+00
	9	nos>arrRNAi vs. nos>mCherryRNAi	P_val:1.287e-04 t=4.303e+00
	8	nos>otkRNAi vs. nos>mCherryRNAi	P_val:3.723e-04 t=3.964e+00
	7	c587ts>fzRNAi vs. c587ts>mCherryRNAi	P_val:2.994e-07 t=6.554e+00
	8	c587ts>wnt4RNAi vs. c587ts>mCherryRNAi	P_val:3.675e-03 t=-3.142e+00
	7	c587ts>wnt6RNAi vs. c587ts>mCherryRNAi	P_val:4.450e-05 t=4.680e+00
	9
	8
	7
	7
	4
	4
updts>fzRNAi	6
	5
	8
	5
	5
	6
updts>wnt4RNAi	5
	6
	6
	5
	5
	5
	5
	5
	6
	5
	5
	5
	6
	6
	6
	6
	7
	5
	6
updts>wnt6RNAi	11
	12
	12
	9
	10
	10
	10
	8
	12
	10
	11
	9
	8
	10
nos>mCherryRNAi	6
	6
	7
	7
	7
	6
	4
	7
	7
	8
	8
	4
	7
	8
	6
	8
	6
	6
nos>fzRNAi	3
	3
	4
	5
	4
	5
	3
	5
	4
	5
	4
	3
	5
	3
	5
	4
	4
	3
	6
nos>arrRNAi	5
	5
	5
	5
	6
	5
	4
	6
	5
	5
	6
	5
	6
	5
	6
	5
	5
	4
	6
nos>otkRNAi	4
	6
	5
	6
	5
	6
	5
	5
	6
	6
	5
	6
	4
	4
	6
	5
	4
c587ts>mCherryRNAi	12
	7
	12
	7
	10
	9
	10
	10
	10
	10
	7
	10
	10
	11
	10
	10
	12
c587ts>fzRNAi	9
	7
	6
	7
	8
	7
	7
	6
	6
	6
	7
	6
	7
	7
	6
c587ts>Wnt4RNAi	10
	7
	13
	12
	14
	12
	13
	13
	13
	13
	10
	10
	13
	10
	12
	12
c587ts>Wnt6RNAi	6
	8
	8
	10
	8
	8
	9
	8
	8
	8
	8
	7
	7
	6
	7
	7
	8
	9
	8

## Sheet: Figure 7
Source data for Figure 7: GSC quantifications of pan knock-down in the germline with corresponding p-values from t-tests
pertubation	number_of_GSCs	test	number of GSCs
nos>mCherryRNAi	6	nos>panRNAi vs. nos>mCherryRNAi	n.s.
	6
	7
	7
	7
	6
	4
	7
	7
	8
	8
	4
	7
	8
	6
	8
	6
	6
nos>panRNAi (Mild)	7
	6
	6
	7
	6
	7
	6
	7
	6
	7
pertubation	number_of_total_germ_cells	test	number_of_single_germ_cells
nos>mCherryRNAi	230
	236
	229
	235
	221
nos>panRNAi (mild)	181
	186
	178
	169
	145
Source data for Figure 7: single germ cell quantifications of pan knock-down in the germline with corresponding p-values from t-tests
pertubation	number_of_single_germ_cells	test	number_of_single_germ_cells
nos>mCherryRNAi	15	nos>panRNAi vs. nos>mCherryRNAi	P_val:8.914e-04 t=-5.134e+00
	14
	15
	16
	15
nos>panRNAi (severe)	70
	150
	110
	207
	193
Source data for Figure 7: Quantification of wg and wnt6 transcripts in ci knock-down testes, with corresponding p-values from t-tests
pertubation	smfish_probe	number_of_smFISH_dots	test	wg smfish dots	wnt6 smfish dots
c587>mCherryRNAi	wg	2088	c587>ciRNAi vs. c587>mCherryRNAi	P_val:3.713e-02 t=2.497e+00	P_val:1.460e-08 t=2.278e+01
		1218
		1321
		3123
		1134
c587>ci RNAi	wg	844
		902
		691
		801
		913
c587>mCherryRNAi	wnt6	18473
		20749
		18392
		20900
		21281
c587>ci RNAi	wnt6	3538
		656
		1011
		1466
		1508

## Sheet: Figure S3
Source data file - Supplementary Figure 3 (Germline quantifications for TF perturbations and their respective p_value from t-tests)
pertubation	total_number_of_germ_cells	gsc_number	test	total_number_of_germ_cells	gsc_number
ptc > w1118	187	9	ptc>zfh1CRISPR vs. ptc>w1118	P_val:1.532e-04 t=6.697e+00	P_val:3.770e-04 t=5.864e+00
	143	8	ptc>Stat92ECRISPR vs. ptc>w1118	P_val:2.268e-04 t=6.922e+00	P_val:3.337e-05 t=9.345e+00
	142	9	nos>Stat92ECRISPR vs. nos>w1118	P_val:3.185e-05 t=9.412e+00	P_val:2.978e-05 t=9.509e+00
	156	11	c587>tjCRISPR vs. nos>w1118	P_val:4.687e-07 t=1.761e+01	P_val:4.003e-04 t=6.310e+00
	176	10
ptc>zfh1CRISPR	107	5
	81	5
	98	6
	95	7
	87	5
ptc>Stat92ECRISPR	89	3
	94	4
	84	4
	72	3
nos > w1118	180	9
	196	8
	163	9
	154	8
	167	7
nos>Stat92ECRISPR	96	6
	114	5
	91	5
	109	6
	95	4
c587>mCherryRNAi	190	14
	210	14
	197	11
	194	10
	208	13
c587>Tj RNAi	48	6
	30	3
	53	2
	70	6
Source data file - Supplementary figure 3 (Degree of knock-out for TF pertubations and their respective p_value from ttest)
Pertubation	probe	No.smfish_dots/ CySCs	test	No.smfish_dots/ CySCs
ptc>w1118	zfh1	191	ptc>zfh1CRISPR vs. ptc>w1118	P_val:3.377e-04 t=5.961e+00
		135	ptc>Stat92ECRISPR vs. ptc>w1118	P_val:8.607e-09 t=2.436e+01
		182
		219
		183
ptc>zfh1CRISPR	zfh1	57
		84
		83
		78
		116
ptc>w1118	Stat92E	212
		205
		221
		201
		193
ptc>Stat92ECRISPR	Stat92E	21
		30
		38
		50
		23

## Sheet: Figure S5
Source data for Supplementary Figure 5: GSC quantifications in Wnt perturbations
Driver	RNAi	Date	Number of GSCs
c587	control	2023-01-02	(8, 8, 5, 6, 9, 6, 10, 9, 9, 7, 8, 9, 8, 5, 10, 9, 6, 6, 9, 5, 8, 9, 3, 5, 8, 8, 9, 9, 8, 7, 10, 7, 8, 7, 6, 10, 8, 7, 8, 8, 7, 10, 9, 9, 9, 13, 7, 10, 7, 7, 9, 12, 9, 6)
c587	control	2023-07-02	(7, 7, 7, 11, 11, 6, 7, 7, 7, 5, 8, 10, 9, 5, 10, 7, 11, 7, 13, 9, 8, 7, 11, 6, 9, 11, 8, 8, 9, 12, 6, 6, 9, 10, 9, 7, 11, 11, 5, 9, 6, 7, 7, 8, 9, 7, 11, 5, 11, 7, 9, 9, 8, 8, 8)
c587	control	2022-09-08	(7, 5, 12, 12, 11, 9, 10, 10, 8, 12, 7, 7, 4, 12, 9, 9, 11, 9, 6, 8, 9, 8, 7, 12, 6, 8, 10, 10, 9, 8, 9, 11, 10, 8, 8, 9, 9, 7, 9, 9, 6, 11, 11, 11, 12, 8, 9, 6, 10, 11, 9, 12, 7, 8, 6, 10, 10, 7, 10, 12)
c587	control	25/10/2021	(7, 11, 9, 10, 12, 10, 10, 5, 8, 11, 7, 6, 10, 11, 13, 10, 9, 9, 9, 8, 9, 8, 8, 12, 8, 6, 12, 13, 10, 10, 15, 7, 11, 9, 7, 12, 8, 11, 10, 9, 7, 14, 8)
c587	control	2021-01-09	(7, 11, 6, 11, 15, 10, 12, 10, 9, 10, 10, 10, 8, 10, 9, 10, 12, 9, 5, 11, 11, 17, 9, 11, 8, 10, 10, 8, 9, 7, 5, 8, 10, 10)
c587	control	28/10/2021	(6, 8, 13, 8, 9, 5, 5, 8, 12, 10, 7, 7, 12, 8, 7, 9, 6, 6, 7, 10, 9, 6, 8, 8, 9, 7, 9, 9, 9, 3, 8, 7, 8, 5, 8, 6, 7, 11, 6)
c587	control	27/10/2021	(6, 4, 8, 7, 8, 5, 10, 6, 10, 7, 4, 10, 8, 8, 7, 7, 10, 11, 14, 12, 12, 10, 8, 11, 9, 7, 9, 8, 8, 15)
c587	control	25/10/2021	(6, 11, 11, 10, 13, 10, 11, 9, 7, 7, 8, 7, 7, 6, 8, 7, 10, 8, 9, 13, 8, 9, 7, 7, 12, 9, 9, 10, 8, 14, 8, 6, 10, 7, 8, 7, 9, 10, 8, 7, 9, 4)
c587	control	25/10/2021	(12, 8, 7, 9, 6, 8, 7, 8, 6, 12, 9, 12, 8, 9, 6, 8, 9, 7, 10, 9, 10, 10, 8, 9, 8, 9, 8, 10, 9, 10, 10, 10, 10, 9, 11, 8, 9, 10, 10, 7, 7, 6, 11, 7, 11, 11, 9, 8, 11, 12, 6, 9, 9, 10, 10)
c587	control	2022-06-08	(12, 13, 10, 9, 9, 7, 13, 12, 8, 12, 8, 9, 7, 10, 6, 13, 15, 9, 10, 9, 12, 12, 10, 9, 10, 11, 10, 15, 9, 10, 11, 10, 6, 9, 10, 12, 9, 7, 8, 12, 7, 7, 11, 11, 12, 8, 8, 11, 11, 12, 11, 10, 10, 8, 13, 10, 8, 8, 9, 9, 6, 14)
c587	control	2022-11-08	(10, 11, 9, 6, 12, 6, 6, 10, 7, 6, 9, 8, 8, 6, 7, 10, 7, 10, 12, 9, 5, 8, 10, 9, 11, 11, 7, 9, 14, 8, 11, 7, 8, 10)
c587	wnt4	2023-01-02	(9, 5, 5, 6, 10, 12, 8, 9, 8, 10, 5, 7, 9, 9, 7, 7, 9, 6, 10, 10, 14, 10, 5, 9, 8, 6, 5, 12, 12, 9, 5, 6, 10, 8, 10, 8, 10, 6, 7, 8, 14, 8, 11, 9, 9, 9, 8, 7, 4, 9, 6, 6, 8, 8)
c587	wnt4	2023-07-02	(10, 10, 10, 6, 10, 8, 10, 8, 8, 8, 11, 10, 8, 5, 11, 10, 7, 10, 10, 11, 9, 8, 10, 7, 8, 11, 9, 10, 9, 6, 8, 9, 8, 10, 8, 6, 10, 9, 10, 9, 9, 8, 12, 10, 11, 9, 8, 8, 11, 10, 9, 9, 11, 9)
nos	fz	2021-06-10	(4, 5, 6, 8, 4, 4, 2, 8, 6, 5, 5, 6, 5, 3, 5, 6, 5, 6, 7, 5, 4, 3, 5, 5, 4, 4, 5, 4, 5, 5, 5, 7, 6, 6, 4, 5, 6, 5, 5, 4, 5, 4, 4, 5)
nos	control	2021-10-12	(5, 4, 5, 10, 5, 6, 8, 5, 6, 6, 7, 7, 5, 8, 5, 6, 3, 4, 7, 5, 3, 5, 5, 6, 6, 8, 7, 7)
nos	arr	2021-10-12	(5, 6, 5, 5, 5, 2, 5, 4, 6, 6, 5, 4, 6, 4, 5, 8, 6, 5, 6, 6, 5, 6, 7, 7, 5, 5, 3, 5, 6, 6, 5, 5, 3, 3, 7, 5, 6, 3, 4, 5, 5, 5, 3, 4, 6, 6, 6, 5, 4)
nos	control	24/07/2022	(7, 7, 6, 5, 13, 3, 6, 5, 6, 6, 6, 7, 9, 5, 5, 8, 4, 7, 4, 6, 9, 8, 4, 5, 6, 7, 5, 6, 4, 6, 5, 7, 5, 5, 5, 6, 6, 8, 4, 7, 6, 5, 7, 8, 12, 5, 8, 5, 6, 6, 7, 6, 6, 5)
nos	otk	2021-10-12	(5, 6, 5, 6, 4, 4, 3, 6, 5, 6, 4, 3, 5, 7, 8, 5, 4, 4, 8, 5, 6, 4, 5, 5, 4, 3, 4, 4, 5, 6, 4, 4, 4, 7, 8)
nos	control	24/07/2022	(6, 8, 8, 6, 7, 7, 5, 7, 8, 6, 5, 5, 8, 5, 4, 6, 4, 8, 5, 6, 5, 3, 6, 7, 5, 8, 6, 7, 5, 4, 5, 6, 7, 6)
nos	arr	2021-10-12	(6, 3, 5, 5, 5, 5, 7, 3, 6, 4, 3, 3, 4, 4, 3, 4, 3, 4, 6, 4, 5, 4, 5, 4, 5, 3, 4, 6, 5, 6, 5, 6, 3, 5, 7, 3, 5, 3, 3, 6, 4, 5, 10, 9, 4, 5, 7, 5, 4)
nos	control	2021-11-10	(6, 6, 6, 4, 6, 5, 8, 6, 4, 6, 5, 6, 6, 4, 4, 6, 5, 7, 4, 7, 7, 6, 6, 7, 4, 7, 5, 5, 6, 4, 6, 5, 3, 4, 6, 6, 4, 4, 6, 7, 4, 5, 8, 6, 8, 6, 5, 7, 5)
nos	control	2021-07-10	(6, 6, 4, 5, 6, 7, 7, 5, 6, 5, 4, 4, 6, 8, 5, 7, 6, 5, 5, 4, 5, 6, 6, 8, 7, 6, 5, 5, 4, 6, 4, 6, 5, 7, 4, 7, 8, 4, 6, 4, 4, 5, 6, 5, 7, 8, 6, 4, 7, 7, 4)
nos	control	26/04/2022	(6, 5, 11, 5, 6, 4, 5, 6, 7, 8, 4, 5, 6, 5, 6, 8, 5, 5, 7, 5, 4, 6, 7, 7, 6, 7, 8, 6, 6, 7, 6, 2, 5, 7, 8, 5, 7, 6, 4, 6, 5, 4, 6, 6, 6, 7, 5, 4, 4, 9, 5, 6, 7, 7, 6, 6, 6)
nos	control	2021-03-11	(5, 7, 7, 5, 7, 8, 4, 5, 8, 4, 7, 4, 6, 5, 4, 6, 6, 7, 4, 7, 4, 5, 5, 6, 4, 4, 5, 3, 8, 4, 3, 8, 4, 6, 7, 6, 5)
nos	control	2021-03-11	(5, 6, 6, 4, 5, 5, 7, 6, 6, 7, 5, 5, 3, 8, 4, 8, 5, 5, 6, 6, 4, 5, 6, 1, 2, 2, 7, 3, 6, 6, 6, 6, 4, 3, 6)
nos	control	2022-03-08	(5, 5, 5, 5, 6, 5, 5, 5, 5, 6, 5, 7, 6, 5, 4, 6, 5, 7, 8, 5, 4, 4, 6, 4, 5, 5, 5, 6, 6, 4, 5, 5, 6, 5, 5, 9, 4, 8, 5, 6, 6, 6, 5, 7, 5, 6, 7, 3, 4, 5, 5)
nos	control	2021-10-12	(6, 8, 5, 4, 3, 5, 3, 7, 7, 5, 4, 8, 5, 5, 7, 6, 5, 6, 6, 5, 3, 6, 6, 8, 4, 4, 4, 6, 8, 4, 5, 6, 7, 6, 5, 5, 4, 8, 5, 8, 7, 5, 6, 3, 7, 3, 6, 6, 7, 7, 5, 7, 6, 7, 6, 8, 7, 7, 8, 5, 6, 6, 6, 7, 6, 5, 4)
nos	control	22/04/2022	(4, 6, 6, 5, 7, 6, 7, 6, 3, 6, 7, 4, 7, 5, 5, 5, 4, 5, 6, 5, 5, 6, 5, 5, 6, 7, 6, 8, 6, 8, 6, 5, 6, 7, 7, 5, 7, 5, 7, 6, 4, 6, 6, 5, 6, 6, 6, 5, 7, 5, 7, 6, 5, 6, 7, 6, 7, 6, 5, 6, 5, 7, 4, 4, 5, 6, 7, 6, 5, 7, 7)
nos	control	25/04/2022	(4, 5, 7, 6, 5, 6, 6, 5, 7, 6, 7, 6, 6, 7, 6, 7, 5, 6, 7, 5, 6, 4, 4, 6, 7, 6, 6, 4, 5, 5, 5, 4, 6, 6, 4, 6, 3, 7, 6, 7, 5, 5, 8, 5, 6, 5, 4, 5, 5, 5, 8, 5)
nos	fz	2021-07-10	(4, 6, 4, 4, 5, 5, 4, 7, 5, 4, 4, 5, 6, 3, 4, 4, 4, 4, 4, 4, 5, 4, 3, 6, 6, 6, 4, 4, 5, 4, 4, 4, 3, 3, 4, 4)
nos	control	26/04/2022	(7, 6, 5, 5, 5, 7, 5, 4, 7, 5, 4, 6, 4, 7, 6, 4, 8, 6, 6, 5, 5, 4, 3, 4, 5, 5, 6, 3, 6, 5, 5, 7, 7, 4, 6, 5, 4, 7, 5, 5, 6, 6, 5, 6, 4, 4, 5, 7, 6, 7, 6, 8, 5, 3)
nos	fz2	24/07/2022	(7, 5, 6, 5, 5, 7, 5, 6, 5, 7, 6, 5, 6, 6, 7, 8, 5, 6, 6, 8, 6, 6, 6, 5, 8, 7, 6, 5, 6, 6, 5, 7, 4, 6, 6, 7, 5, 7, 6, 5, 7, 4, 7, 6, 6, 6, 9, 5, 6, 6, 7, 9, 3, 5, 9, 5, 8, 10, 4, 7, 7)
nos	fz2	24/07/2022	(5, 6, 8, 6, 5, 6, 6, 10, 5, 4, 8, 5, 6, 6, 5, 6, 8, 7, 7, 5, 5, 5, 6, 7, 9, 5, 6, 6, 9, 5, 5)
nos	otk	2021-10-12	(8, 7, 7, 6, 5, 4, 3, 5, 7, 6, 7, 7, 7, 5, 6, 6, 8, 4, 7, 3, 7, 4, 6, 5, 5, 5, 5, 6, 6, 5, 6, 4, 5, 6, 6, 3, 4, 7, 5, 5, 5, 4, 6, 4, 6)
nos	control	2021-06-10	(9, 6, 4, 5, 5, 6, 6, 5, 7, 5, 5, 7, 5, 4, 6, 6, 6, 6, 8, 7, 5, 7, 5, 6, 5, 6, 7, 7, 5, 6, 5, 4, 6, 8, 4, 6)
upd	control	20/07/2022	(9, 7, 13, 7, 10, 11, 10, 10, 8, 7, 8, 8, 9, 7, 10, 8, 7, 12, 11, 10, 8, 11, 8, 14, 13, 5, 7, 11, 6, 9, 11, 11, 10, 7, 9, 11, 7, 10, 12, 13, 8, 11, 9, 14, 9, 8, 7, 9, 6, 12, 7, 6, 8, 10, 7, 6, 8, 6, 11, 11, 14, 7, 7, 8, 10, 9, 11, 7, 8)
upd	control	24/08/2022	(9, 7, 11, 7, 11, 9, 6, 13, 8, 9, 14, 10, 10, 9, 9, 14, 7, 10, 8, 6, 9, 8, 7, 9, 9, 11, 12, 12, 7, 10, 8, 9, 7, 14, 12, 8, 11, 10, 11, 9, 8, 8, 10, 8)
upd	control	18/08/2022	(8, 6, 14, 10, 9, 8, 10, 8, 10, 7, 9, 12, 17, 11, 11, 12, 9, 10, 8, 9, 11, 7, 12, 8, 8, 8, 9, 9, 12, 13, 13, 9, 10, 10, 7, 9, 11, 9, 10, 10, 9, 9, 7, 12, 9, 9, 9, 6, 8, 6, 9, 18, 7, 10, 12, 9, 11, 12, 8, 10, 9, 8, 11, 13, 12, 12)
upd	control	2022-05-07	(7, 10, 11, 15, 10, 13, 14, 8, 11, 10, 7, 11, 4, 12, 15, 6, 12, 9, 11, 10, 11, 10, 5, 8, 9, 13, 9, 11, 9, 12, 13, 9, 9, 14, 10, 9, 10, 9, 15, 11)
upd	control	24/08/2022	(6, 10, 14, 8, 10, 9, 9, 14, 11, 10, 10, 10, 9, 9, 10, 15, 11, 6, 5, 11, 10, 8, 7, 9, 10, 6, 11, 8, 9, 10, 10, 12, 8, 8, 10, 9, 7, 11, 13, 12, 9, 12, 6)
upd	control	2022-05-07	(10, 9, 7, 10, 9, 11, 6, 9, 8, 10, 9, 12, 10, 11, 8, 9, 10, 10, 10, 8, 13, 10, 6, 9, 17, 13, 8, 9, 10, 8, 10, 4, 8, 11, 9, 11, 10, 8, 14)
upd	control	2021-11-11	(10, 8, 11, 8, 10, 11, 13, 21, 9, 13, 8, 8, 12, 10, 7, 12, 12, 12, 10, 16, 10, 14, 14, 12, 13, 10, 10, 10, 14, 7, 8, 9, 9, 12, 11, 9, 12, 10, 13, 14, 7, 13, 8, 14, 9, 13, 10, 9, 12, 13, 12, 14, 9, 8, 11)
upd	control	22/07/2022	(10, 11, 15, 10, 14, 10, 10, 7, 9, 14, 10, 9, 11, 9, 8, 8, 13, 13, 13, 15, 11, 9, 11, 16, 8, 9, 8, 12, 13, 11, 9, 11, 8, 11)
upd	control	22/08/2022	(10, 10, 10, 17, 7, 14, 11, 11, 10, 9, 9, 8, 10, 13, 12, 7, 7, 8, 12, 9, 9, 9, 11, 8, 9, 12, 13, 10, 11, 12, 9)
upd	fz	23/08/2022	(9, 13, 7, 10, 7, 6, 11, 8, 7, 7, 10, 7, 7, 9, 8, 10, 11, 9, 9, 7, 9, 8, 7, 8, 9, 7, 8, 10, 8, 7, 10, 8)
upd	fz	22/08/2022	(10, 7, 7, 5, 7, 8, 7, 7, 8, 9, 8, 8, 6, 7, 9, 8, 8, 7, 7, 12, 7, 9, 6, 13, 7, 10, 9, 9, 6, 6, 7, 6, 8, 9, 8, 8, 8, 8, 8, 8, 7, 9, 8, 7, 10, 6, 7, 6)
upd	fz2	24/08/2022	(7, 10, 7, 9, 7, 9, 11, 8, 10, 10, 9, 10, 8, 12, 7, 9, 8, 9, 8, 7, 6, 10, 7, 9, 10, 8, 6, 9, 9, 7, 8, 8, 12, 8)
upd	fz2	24/08/2022	(10, 3, 10, 9, 7, 6, 5, 7, 6, 8, 6, 9, 7, 7, 8, 9, 14, 8, 10, 4, 9, 9, 9, 8, 9, 8, 8, 8, 10, 9, 8, 8)
upd	fz3	23/08/2022	(6, 11, 10, 7, 10, 9, 11, 14, 7, 10, 13, 9, 11, 9, 8, 12, 11, 13, 11, 10, 9, 7, 11, 12, 9, 9, 9, 10, 9, 8, 10, 9, 10, 8, 7, 7, 11, 6, 6, 14, 9, 3)
upd	fz3	22/08/2022	(11, 10, 9, 10, 12, 11, 8, 10, 12, 15, 12, 14, 10, 12, 7, 16, 12, 11, 12, 10, 11, 10, 7, 9, 7, 11, 7, 9, 8, 7, 14, 9, 11, 17, 14, 8, 11, 12, 8, 11, 8, 13, 17, 7, 12, 7)
upd	wnt4	24/02/2022	(9, 5, 8, 8, 9, 7, 7, 6, 7, 10, 10, 6, 6, 6, 8, 7, 7, 8, 11, 7, 6, 7, 10, 7, 8, 8, 5, 9, 5, 6, 6, 8, 5, 6, 5, 9, 6, 7, 6)
upd	wnt4	2022-05-07	(7, 7, 8, 9, 9, 9, 7, 6, 8, 7, 9, 7, 11, 7, 5, 5, 10, 6, 6, 7, 9, 3, 6, 9, 8, 6, 5, 5, 7, 7, 8, 6, 7, 5, 6, 7, 6, 8, 6, 6, 9, 8)
upd	wnt5	14/07/2022	(8, 9, 12, 10, 5, 12, 11, 12, 10, 12, 10, 15, 11, 12, 9, 12, 10, 9, 12, 16, 15, 12, 11, 13, 17, 18, 8, 7, 12, 12, 12, 13, 14, 10, 10, 9, 8, 12, 9, 10, 13, 12, 13, 15, 7, 10, 11, 13, 8, 13, 10, 11, 13, 15, 9, 11, 10, 11, 15, 9)
upd	wnt5	2021-01-10	(13, 9, 11, 14, 7, 9, 14, 13, 10, 14, 13, 8, 9, 15, 8, 8, 13, 15, 9, 9, 10, 11, 13, 8, 11, 8, 8, 11, 10, 12, 10, 10, 13, 11, 14, 27, 13, 17, 9, 12, 12, 11, 13, 17, 9, 12, 12, 11, 14, 14, 8, 12, 8, 13, 13, 16, 11, 10, 11, 11, 8, 12, 14, 9, 7, 7, 12, 8, 12, 10, 12, 14)
upd	wnt6	2022-05-07	(9, 11, 7, 8, 13, 11, 13, 10, 7, 3, 11, 5, 10, 10, 11, 10, 10, 9, 9, 6, 9, 12, 7, 14, 14, 12, 12, 15, 14, 12, 11, 7, 14, 11, 11, 12, 10, 11, 13, 13, 11, 6, 10, 10, 8, 10, 12, 16, 12, 8, 13, 8, 8, 12, 8, 12, 11, 9, 11, 11, 9)
upd	wnt6	20/07/2022	(8, 9, 11, 11, 9, 9, 13, 13, 8, 9, 9, 12, 22, 18, 10, 11, 8, 10, 8, 10, 11, 16, 13, 10, 6, 10, 11, 10, 12, 13, 13, 8, 7, 14, 13, 7, 10, 9, 8)

## Sheet: Figure S6
Source data for Supplementary Figure 6 : GSC quantifications of pan knock-down in the hub with corresponding p-values from t-tests
condition	temperature	GSCs		test	Number of GSCs
Updts>mCherryRNAi	18	8		updts>panRNAi vs. updts>mCherryRNAi	n.s.
		7
		9
		8
		9
		8
		7
		8
		7
		9
		8
		7
		7
		4
		4
Updts>panRNAi	18	8
		9
		6
		7
		8
		8
		7
		5
		6
		7
